# Supplementary material for: Multiple σEcfG and NepR Proteins Are Involved in the General Stress Response in Methylobacterium extorquens
Source: PLoS One. 2016 Mar 30;11(3):e0152519. doi: 10.1371/journal.pone.0152519 (PMC4814048; doi:10.1371/journal.pone.0152519)
Supplement: S2 Table — (XLSX) [file pone.0152519.s006.xlsx]

## Sheet: All genes
LABEL	Description	pvalue_ecfG1	pvalue_ecfG2	pvalue_D2	pvalue_D6	fold change_ecfG1	fold change_ecfG2	fold change_D2	fold change_D6
META1_0001	DNA replication initiator protein, transcriptional regulator of replication and housekeeping genesgene location: 712..2217 of length 1506, in frame 1. ProbeLocation: 31-90	0.617241	0.148779	0.0790666	0.00370261	1.06856	-1.2506	1.31524	1.47745
META1_0002	DNA polymerase III, beta-subunitgene location: 2540..3661 of length 1122, in frame 2. ProbeLocation: 550-609	0.0196503	0.989368	0.0267823	0.00223325	1.34468	1.00674	1.73733	1.87059
META1_0003	Synonym uvrF,putative RecF proteingene location: 3702..4859 of length 1158, in frame 3. ProbeLocation: 37-96	0.124203	0.032774	0.718469	0.114883	-1.10326	1.32749	1.05518	1.12345
META1_0004	Lysine exporter family proteingene location: 4867..5481 of length 615, in frame 1. ProbeLocation: 289-348	0.0458048	0.137041	0.0231391	0.000946652	1.18407	1.06639	1.31459	1.36727
META1_0005	ATP-dependent DNA helicasegene location: 5772..7619 of length 1848, in frame 3. ProbeLocation: 40-99	0.000821192	0.0861695	0.0205858	0.000231346	1.37614	1.0722	1.7877	2.13759
META1_0006	conserved protein of unknown functiongene location: 7676..7954 of length 279, in frame -1. ProbeLocation: 127-186	0.873356	0.313719	0.547727	0.562043	1.06606	-1.45229	1.17105	1.18348
META1_0007	Hypothetical proteingene location: 8330..9016 of length 687, in frame 2. ProbeLocation: 37-96	0.0439311	0.458695	0.291004	0.733336	1.24229	1.07886	1.03083	-1.02833
META1_0008	Synonym traA,Helicasegene location: 9124..11325 of length 2202, in frame 1. ProbeLocation: 37-96	0.830827	0.949555	0.998179	0.661391	1.03289	-1.01088	1.00024	1.08416
META1_0009	hypothetical proteingene location: 11469..12653 of length 1185, in frame 3. ProbeLocation: 31-90	0.555859	0.095529	0.319262	0.011306	1.02912	-1.12076	1.08965	1.30157
META1_0010	phosphoribosylformylglycinamide synthetasegene location: 12844..15069 of length 2226, in frame 1. ProbeLocation: 25-84	0.00170878	0.961038	0.819894	0.0365527	-1.31276	-1.00914	-1.01364	1.08076
META1_0011	BolA-like proteingene location: 15097..15333 of length 237, in frame 1. ProbeLocation: 34-93	0.000488443	0.0737522	0.00234529	8.11438e-05	1.50639	1.07476	1.90124	2.03893
META1_0012	glutaredoxin-like proteingene location: 15407..15742 of length 336, in frame 2. ProbeLocation: 106-165	0.0113804	0.419727	0.0180027	0.00620633	1.57275	1.08336	1.91961	2.00476
META1_0013	Putative FAD-dependent pyridine nucleotide-disulphide oxidoreductasegene location: 15815..16717 of length 903, in frame 2. ProbeLocation: 25-84	0.926022	0.810814	0.79634	0.702141	1.01392	-1.03705	-1.02745	-1.05685
META1_0014	Hypothetical proteingene location: 16826..17710 of length 885, in frame 2. ProbeLocation: 37-96	0.031339	0.301013	0.0204776	0.0250378	-1.83664	-1.23961	-6.32272	-5.40362
META1_0015	Hypothetical proteingene location: 17896..18111 of length 216, in frame 1. ProbeLocation: 97-156	0.00047013	0.786319	0.0147386	0.00110079	-5.49202	-1.02376	-11.5508	-25.7492
META1_0016	hypothetical proteingene location: 18139..18975 of length 837, in frame -2. ProbeLocation: 25-84	0.97534	0.995494	0.834294	0.779043	-1.00551	-1.00081	-1.08345	-1.08226
META1_0017	putative sensor hybrid histidine kinase with PAS/PAC motif and response regulator receiver domainsgene location: 19345..21390 of length 2046, in frame -2. ProbeLocation: 34-93	0.450362	0.118502	0.214128	0.117054	-1.26797	-1.62621	-1.4912	-1.85019
META1_0018	conserved hypothetical protein, ATP-binding domaingene location: 21390..22916 of length 1527, in frame -3. ProbeLocation: 751-810	0.049472	0.212014	0.00773073	0.00861498	-1.44291	-1.19846	-1.74433	-2.04989
META1_0019	conserved hypothetical proteingene location: 23303..24508 of length 1206, in frame 2. ProbeLocation: 589-648	0.000897401	0.0765562	0.000341154	0.000149484	-4.3435	-1.3759	-6.53749	-7.18657
META1_0021	transcriptional regulator, GntR familygene location: 25660..26346 of length 687, in frame -2. ProbeLocation: 325-384	0.0263564	0.0407372	0.0090821	0.022862	1.12581	-1.15499	1.3673	1.40183
META1_0022	conserved protein of unknown functiongene location: 26352..26720 of length 369, in frame -3. ProbeLocation: 169-228	0.00904578	0.504201	0.0901986	0.0702899	-1.26948	-1.08551	-1.35926	-1.19208
META1_0023	malonate decarboxylase, alpha subunitgene location: 26995..28641 of length 1647, in frame 1. ProbeLocation: 814-873	0.00136366	0.09057	0.00144705	0.0146933	-1.28266	-1.0914	-1.45918	-1.69003
META1_0024	Malonate decarboxylase acyl carrier protein (Malonate decarboxylase delta subunit)gene location: 28649..28957 of length 309, in frame 2. ProbeLocation: 31-90	0.0244158	0.34183	0.0392512	0.103858	-1.45442	-1.12341	-1.74055	-1.54823
META1_0025	malonate decarboxylase, beta-subunitgene location: 28960..29892 of length 933, in frame 1. ProbeLocation: 43-102	0.558959	0.695353	0.628997	0.657889	1.13736	-1.08193	1.11453	1.10735
META1_0026	Malonate decarboxylase, gamma subunitgene location: 29879..30595 of length 717, in frame 2. ProbeLocation: 22-81	0.400649	0.851335	0.363358	0.478583	-1.27158	-1.06237	-1.3941	-1.41958
META1_0027	phosphoribosyl-dephospho-CoA transferasegene location: 30588..31247 of length 660, in frame 3. ProbeLocation: 322-381	0.914316	0.811808	0.331706	0.0750647	-1.00679	-1.0241	1.13534	1.38365
META1_0028	Synonym citG,2'-(5''-triphosphoribosyl)-3'-dephosphocoenzyme-A synthasegene location: 31244..32104 of length 861, in frame 2. ProbeLocation: 25-84	0.372619	0.993735	0.296466	0.0621023	-1.23799	1.00118	-1.20946	-1.51968
META1_0029	Acyl transferase domain protein, putative malonyl CoA-acyl carrier protein transacylase (MCT, fabD-like)gene location: 32101..33024 of length 924, in frame 1. ProbeLocation: 304-363	0.229873	0.530828	0.50265	0.754206	-1.15715	-1.09125	-1.18312	-1.05423
META1_0030	putative General secretion pathway protein Dgene location: 33162..35540 of length 2379, in frame -3. ProbeLocation: 1183-1242	0.43241	0.635997	0.603551	0.595315	1.11727	-1.07077	1.06584	1.0608
META1_0031	putative general secretory pathway proteingene location: 35632..36519 of length 888, in frame -2. ProbeLocation: 439-498	0.169567	0.0543761	0.688634	0.444619	-1.12541	-1.04471	1.24372	1.08418
META1_0032	putative general secretion pathway proteingene location: 36516..37127 of length 612, in frame -3. ProbeLocation: 292-351	0.319537	0.530563	0.907295	0.366657	-1.13047	-1.08347	-1.08245	-1.21143
META1_0033	putative general secretion pathway proteingene location: 37120..37515 of length 396, in frame -2. ProbeLocation: 184-243	0.0857984	0.00666593	0.692344	0.144405	-1.11313	-1.11893	-1.02925	1.17701
META1_0034	putative general secretion pathway proteingene location: 37512..37985 of length 474, in frame -3. ProbeLocation: 226-285	0.549346	0.567602	0.0978481	0.0477336	-1.01657	1.0202	-1.06992	-1.1751
META1_0035	Putative Electron transport protein SCO1/SenCgene location: 37982..38560 of length 579, in frame -1. ProbeLocation: 277-336	0.305527	0.0827217	0.133436	0.248373	-1.12086	1.38797	-1.13055	-1.18233
META1_0036	Hypothetical proteingene location: 38728..38985 of length 258, in frame -2. ProbeLocation: 115-174	0.117122	0.285465	0.161927	0.272772	-1.2215	-1.16259	-1.18254	-1.21099
META1_0037	Galactose oxidase (modular protein)gene location: 39120..42998 of length 3879, in frame -3. ProbeLocation: 1924-1983	0.233231	0.241888	0.0784128	0.00816899	-1.65767	-1.38248	-2.28005	-3.71769
META1_0038	General secretion pathway protein G precursor (PilD-dependent protein pddA)gene location: 43485..43928 of length 444, in frame -3. ProbeLocation: 208-267	0.517637	0.690487	0.209397	0.520831	1.10245	-1.04346	1.14534	1.30188
META1_0039	membrane protein of unknown functiongene location: 44126..45022 of length 897, in frame 2. ProbeLocation: 28-87	0.105414	0.460284	0.0456758	0.046027	1.11831	-1.02647	1.23432	1.33295
META1_0040	putative prepilin peptidase (fragment)gene location: 45012..45488 of length 477, in frame 3. ProbeLocation: 43-102	0.701731	0.34547	0.320759	0.332283	-1.07983	-1.09814	-1.4356	-1.12519
META1_0041	Type II secretion system proteingene location: 45520..46734 of length 1215, in frame -2. ProbeLocation: 34-93	0.06251	0.323175	0.0815731	0.0565733	-1.25433	-1.15985	-1.63251	-1.76466
META1_0042	general secretion pathway protein E, ATPase componentgene location: 46734..48467 of length 1734, in frame -3. ProbeLocation: 22-81	0.984524	0.174409	0.589817	0.515321	-1.00165	-1.2444	-1.19892	-1.13777
META1_0043	Fimbrial assembly family protein precursorgene location: 48659..49750 of length 1092, in frame 2. ProbeLocation: 538-597	0.128278	0.630609	0.124962	0.0378253	-1.31787	-1.06932	-1.27872	-1.73754
META1_0044	conserved protein of unknown functiongene location: 49753..50277 of length 525, in frame 1. ProbeLocation: 28-87	0.0131119	0.0782077	0.774578	0.0211463	1.13825	1.2817	1.17317	1.27998
META1_0045	exported protein of unknown functiongene location: 50274..50777 of length 504, in frame 3. ProbeLocation: 40-99	0.336501	0.420865	0.381953	0.668471	-1.08969	1.27505	1.13038	1.1557
META1_0046	transposase of ISMex1, IS3 family (ORF 1)gene location: 51182..51448 of length 267, in frame 2. ProbeLocation: 46-105	0.550176	0.859674	0.167182	0.759201	-1.04386	-1.01862	1.07445	-1.01683
META1_0047	transposase of ISMex1, IS3 family (ORF 2)gene location: 51472..52293 of length 822, in frame 1. ProbeLocation: 400-459	0.791678	0.316402	0.334984	0.806701	-1.00744	1.08298	1.12271	1.0146
META1_0048	fragment of putative site-specific recombinasegene location: 52317..52700 of length 384, in frame -3. ProbeLocation: 175-234	0.980945	0.324894	0.0944925	0.0296058	-1.0006	-1.0981	1.32008	1.61473
META1_0049	tryptophan synthase, beta proteingene location: 53086..54327 of length 1242, in frame -2. ProbeLocation: 22-81	0.0154579	0.734419	0.00577439	0.000574885	1.33647	1.01667	1.84572	2.16031
META1_0050	putative phosphoribosylanthranilate isomerasegene location: 54450..55097 of length 648, in frame -3. ProbeLocation: 220-279	0.00674216	0.625683	0.00805358	6.48051e-05	1.35008	1.03432	1.60132	1.71502
META1_0051	conserved hypothetical protein; putative exported proteingene location: 55114..55482 of length 369, in frame -2. ProbeLocation: 43-102	0.0962988	0.497365	0.0752422	0.179378	1.24047	1.08886	-1.24441	-1.21915
META1_0052	Synonym himD, hip,integration host factor (IHF), beta subunit, site-specific recombinationgene location: 55707..56015 of length 309, in frame -3. ProbeLocation: 22-81	0.0724009	0.511393	0.0383195	0.00102938	1.42085	1.07504	1.94779	2.00168
META1_0053	putative peptidasegene location: 56057..57022 of length 966, in frame -1. ProbeLocation: 22-81	0.15974	0.874558	0.0134068	0.000226251	1.43374	1.06911	1.73309	1.8327
META1_0054	hypothetical proteingene location: 57283..58608 of length 1326, in frame -2. ProbeLocation: 649-708	0.314228	0.720201	0.0195395	0.00849683	1.14906	-1.04313	1.83344	2.55118
META1_0055	Synonym ssyF,30S ribosomal subunit protein S1gene location: 58701..60413 of length 1713, in frame -3. ProbeLocation: 838-897	0.245616	0.702774	0.0280744	0.00662307	1.22642	-1.01886	2.08079	2.92921
META1_0057	rRNA methylasegene location: 60828..61634 of length 807, in frame -3. ProbeLocation: 22-81	0.264119	0.0985785	0.0536168	0.117922	-1.11448	1.07441	1.15671	1.10962
META1_0058	conserved protein of unknown functiongene location: 61962..63767 of length 1806, in frame 3. ProbeLocation: 886-945	0.0272871	0.931397	0.0130719	0.000433023	1.24351	1.01888	2.0056	2.53484
META1_0059	conserved protein of unknown functiongene location: 63748..63876 of length 129, in frame -2. ProbeLocation: 52-111	0.315736	0.577782	0.280816	0.122285	1.2693	-1.15147	1.44987	1.48825
META1_0061	transposase of ISMex4, IS1380 familygene location: 64527..65921 of length 1395, in frame -3. ProbeLocation: 679-738	0.68535	0.876566	0.1766	0.371509	1.03564	1.01662	1.11701	1.06144
META1_0062	protein of unknown functiongene location: 67173..67355 of length 183, in frame -3. ProbeLocation: 28-87	0.600259	0.626124	0.877272	0.927877	1.28958	-1.21187	1.11666	-1.03558
META1_0063	conserved protein of unknown functiongene location: 67595..69151 of length 1557, in frame 2. ProbeLocation: 28-87	0.0265403	0.216291	0.0526752	0.0305186	1.50642	-1.1504	1.71863	1.69799
META1_0064	conserved exported protein of unknown functiongene location: 69148..71490 of length 2343, in frame 1. ProbeLocation: 1159-1218	0.853392	0.890646	0.0586	0.929863	1.04788	-1.04892	1.2312	1.00252
META1_0065	conserved protein of unknown functiongene location: 71487..72470 of length 984, in frame 3. ProbeLocation: 43-102	0.0715779	0.725526	0.104867	0.493448	1.3634	-1.05877	1.61625	1.26591
META1_0066	very-short-patch-repair endonucleasegene location: 72506..72946 of length 441, in frame -1. ProbeLocation: 28-87	0.884366	0.561731	0.989158	0.356127	-1.0283	-1.08472	1.00706	1.21426
META1_0067	protein of unknown functiongene location: 73316..74074 of length 759, in frame 2. ProbeLocation: 370-429	0.479909	0.443418	0.31683	0.149098	1.2053	-1.19601	1.42724	1.58187
META1_0068	conserved protein of unknown functiongene location: 74183..74509 of length 327, in frame 2. ProbeLocation: 151-210	0.0393871	0.154459	0.02709	0.000382177	1.41261	-1.13392	1.70031	2.20666
META1_0069	Transcriptional regulator, XRE familygene location: 74544..74837 of length 294, in frame -3. ProbeLocation: 37-96	0.969197	0.297565	0.366807	0.817876	1.0126	-1.25227	-1.28562	-1.05946
META1_0070	membrane protein of unknown functiongene location: 75071..75898 of length 828, in frame 2. ProbeLocation: 400-459	0.00522222	0.0498425	0.00211567	0.0126826	-1.24626	-1.20459	-1.33625	-1.26144
META1_0071	hypothetical protein; putative exported protein; one putative TM helix; putative F0F1-type ATP synthase subunit b COG domain; putative Chromosome segregation ATPases COG domaingene location: 75958..77550 of length 1593, in frame 1. ProbeLocation: 790-849	0.0809338	0.0193344	0.0152285	0.0114571	-1.21401	-1.22611	-1.23642	-1.28182
META1_0072	protein of unknown functiongene location: 77563..79224 of length 1662, in frame -2. ProbeLocation: 817-876	0.107993	0.491251	0.577437	0.388394	1.26328	1.12201	1.14821	1.13679
META1_0073	protein of unknown functiongene location: 79603..80559 of length 957, in frame -2. ProbeLocation: 34-93	0.367637	0.0521291	0.000842352	0.000746349	-1.08657	-1.47758	-3.17724	-3.1846
META1_0074	hypothetical proteingene location: 81182..81649 of length 468, in frame -1. ProbeLocation: 223-282	0.0462923	0.0013975	0.00149264	0.000200333	1.47311	-2.90655	-8.70238	-11.8172
META1_0076	Pirin-like proteingene location: 82099..83037 of length 939, in frame 1. ProbeLocation: 463-522	0.0104292	0.427406	0.0287175	0.000649872	1.40868	-1.06589	1.56039	1.88467
META1_0077	Synonym trkB,potassium:proton antiporter (CPA2 family)gene location: 83140..84906 of length 1767, in frame 1. ProbeLocation: 877-936	0.709554	0.443041	0.445748	0.269775	1.07627	-1.13279	1.173	1.24135
META1_0078	Putative cytochrome biogenesis proteingene location: 85086..85805 of length 720, in frame 3. ProbeLocation: 238-297	0.382377	0.585491	0.361492	0.146994	-1.2083	-1.10327	-1.18663	-1.36154
META1_0079	putative 3-methyladenine DNA glycosylasegene location: 85913..86527 of length 615, in frame 2. ProbeLocation: 46-105	0.0100693	0.12663	0.00425655	0.00345364	-2.38116	-1.24077	-3.27049	-3.63613
META1_0080	hypothetical proteingene location: 86533..86790 of length 258, in frame -2. ProbeLocation: 28-87	0.884341	0.81707	0.720502	0.799398	-1.02652	1.03125	1.07297	1.05169
META1_0081	hypothetical protein; putative exported proteingene location: 87118..87336 of length 219, in frame 1. ProbeLocation: 97-156	0.00376462	0.220046	0.0226303	0.951292	-1.36155	-1.09714	-1.21194	1.00462
META1_0082	Methyl-accepting chemotaxis receptor/sensory transducergene location: 87450..89147 of length 1698, in frame -3. ProbeLocation: 835-894	0.643927	0.560338	0.241966	0.960569	-1.07987	-1.13906	-1.13198	-1.01368
META1_0083	putative ATP-binding protein with two ATPase domains, ABC transporter relatedgene location: 89530..91152 of length 1623, in frame 1. ProbeLocation: 25-84	0.00165761	0.319327	0.0379248	3.14314e-05	-1.31413	1.04762	-1.30329	-3.51015
META1_0084	conserved hypothetical proteingene location: 91160..91516 of length 357, in frame -1. ProbeLocation: 172-231	0.375155	0.702985	0.185059	0.0579522	-1.18753	-1.09112	-1.5779	-1.54407
META1_0085	conserved hypothetical proteingene location: 91526..91765 of length 240, in frame -1. ProbeLocation: 103-162	0.0139008	0.282691	6.22774e-05	0.000213121	-1.96286	-1.25075	-5.2847	-6.58933
META1_0086	hypothetical proteingene location: 91980..92624 of length 645, in frame -3. ProbeLocation: 307-366	0.467221	0.717503	0.021609	0.0118125	1.10593	-1.05967	-2.54092	-3.03366
META1_0087	conserved hypothetical protein; putative hydrogenase accessory proteingene location: 92635..93270 of length 636, in frame -2. ProbeLocation: 46-105	0.22449	0.201769	0.00235244	7.71862e-05	1.05424	1.05916	-2.64219	-3.11346
META1_0088	conserved hypothetical proteingene location: 93377..94360 of length 984, in frame 2. ProbeLocation: 481-540	0.475799	0.61299	0.179294	0.0263293	-1.32588	-1.2048	-2.09781	-3.76228
META1_0089	putative glycosyl transferasegene location: 94381..95565 of length 1185, in frame -2. ProbeLocation: 583-642	0.181414	0.758308	0.0285326	0.014212	1.2183	-1.03285	1.37767	1.4072
META1_0090	Glycosyl transferase group 1gene location: 95565..96452 of length 888, in frame -3. ProbeLocation: 28-87	0.993941	0.887386	0.192016	0.938325	-1.00046	-1.04969	1.25024	-1.02451
META1_0091	Conserved hypothetical protein; putative HAD superfamily hydrolase; putative glycosyl transferasegene location: 96663..98717 of length 2055, in frame 3. ProbeLocation: 1021-1080	0.0204282	0.393247	0.00122826	0.00710559	1.10343	-1.07871	-2.01658	-2.08378
META1_0092	putative glycosyl transferasegene location: 98775..99629 of length 855, in frame 3. ProbeLocation: 412-471	0.444025	0.100752	0.484717	0.0477044	-1.06738	-1.13641	-1.2056	-1.2288
META1_0093	putative glycosyl transferase; putative UDP-N-acetylglucosamine, LPS N-acetylglucosamine transferasegene location: 99693..100841 of length 1149, in frame 3. ProbeLocation: 31-90	0.922227	0.64919	0.0986444	0.0580724	1.05081	-1.27101	-2.5802	-3.09032
META1_0094	conserved hypothetical protein; putative glycosyl transferasegene location: 100892..101833 of length 942, in frame 2. ProbeLocation: 46-105	0.115141	0.00989723	0.000305554	0.000254208	-1.10879	-1.28144	-4.89804	-7.12673
META1_0095	putative glycosyl transferasegene location: 101830..102885 of length 1056, in frame 1. ProbeLocation: 514-573	0.466296	0.862656	0.189359	0.313041	-1.08864	-1.04532	-1.47449	-1.36732
META1_0096	putative methyltransferase, putative O-methyltransferasegene location: 102931..103599 of length 669, in frame 1. ProbeLocation: 319-378	0.0640195	0.0768399	0.852516	0.530633	1.15945	-1.0991	1.04086	1.04732
META1_0097	protein of unknown functiongene location: 103627..103836 of length 210, in frame -2. ProbeLocation: 25-84	0.813016	0.997048	0.00819694	0.0196071	1.04116	1.00529	-2.03914	-2.5987
META1_0098	putative metal dependent phosphohydrolase with a response regulator receiver domain; HD-GYP domain proteingene location: 104287..105396 of length 1110, in frame 1. ProbeLocation: 547-606	0.773506	0.202976	0.556896	0.527272	-1.04405	-1.30631	-1.16208	-1.20484
META1_0099	Excinuclease ABC, A subunitgene location: 105549..108227 of length 2679, in frame 3. ProbeLocation: 37-96	0.189166	0.325379	0.298366	0.820955	-1.35821	-1.26925	-1.27907	-1.06099
META1_0100	putative transcriptional regulator, AraC familygene location: 108269..109225 of length 957, in frame -1. ProbeLocation: 28-87	0.0715573	0.927112	0.0755224	0.0719914	1.22415	-1.00454	1.2406	1.28111
META1_0101	Short-chain dehydrogenase/reductase SDRgene location: 109353..110141 of length 789, in frame 3. ProbeLocation: 34-93	0.0166194	0.0829136	0.30098	0.113484	-1.22626	-1.10935	-1.15466	-1.12646
META1_0102	isoquinoline 1-oxidoreductase, alpha subunitgene location: 110334..110780 of length 447, in frame 3. ProbeLocation: 379-438	0.0105104	0.508828	0.00816928	0.0140149	1.44568	1.04201	1.34914	1.25223
META1_0103	isoquinoline 1-oxidoreductase, beta subunitgene location: 110791..113049 of length 2259, in frame 1. ProbeLocation: 31-90	0.000548139	0.397818	0.00459954	0.00266733	1.28309	-1.01716	1.42407	1.48034
META1_0104	putative potassium-tellurite ethidium and proflavin transportergene location: 113060..114067 of length 1008, in frame 2. ProbeLocation: 496-555	0.000452707	0.133657	0.0203694	0.00368848	1.55105	1.13956	1.58702	1.46824
META1_0105	D-3-phosphoglycerate dehydrogenasegene location: 114299..115549 of length 1251, in frame 2. ProbeLocation: 1186-1245	0.0239106	0.476193	0.0057946	0.00101751	1.34879	-1.05731	1.8294	2.11987
META1_0106	Putative oxidoreductase (automated annotation called this ORF putative D-lactate dehydrogenase (cytochrome)-EC1.1.2.4-cannot find basis for this annotation)gene location: 115565..116962 of length 1398, in frame 2. ProbeLocation: 40-99	0.680893	0.898051	0.312468	0.278171	1.14059	-1.04674	1.44192	1.49944
META1_0107	putative nitrite reductase, formate-dependent, penta-heme cytochrome cgene location: 117696..118355 of length 660, in frame 3. ProbeLocation: 322-381	0.00107742	0.00130814	0.000197725	6.50326e-05	2.04675	-4.18922	-5.33804	-4.93745
META1_0108	putative 4Fe-4S ferredoxin, iron-sulfur bindinggene location: 118334..121159 of length 2826, in frame 2. ProbeLocation: 22-81	0.665188	0.480883	0.904462	0.834405	1.03562	-1.06	-1.04484	-1.02699
META1_0109	Polysulphide reductase, NrfDgene location: 121156..122526 of length 1371, in frame 1. ProbeLocation: 679-738	0.000504008	0.00148948	0.00486983	4.66004e-05	1.68342	-2.3083	-2.27197	-2.11409
META1_0110	conserved hypothetical proteingene location: 122523..123041 of length 519, in frame 3. ProbeLocation: 40-99	0.58899	0.0376055	0.0233134	0.00163653	1.04776	-1.70171	-2.45183	-2.31507
META1_0111	putative cytochrome c family proteingene location: 123038..123565 of length 528, in frame 2. ProbeLocation: 40-99	0.0613902	0.0271916	0.0122562	0.0344885	1.57005	-1.99151	-1.89144	-2.01183
META1_0112	conserved hypothetical protein; putative membrane proteingene location: 123562..124518 of length 957, in frame 1. ProbeLocation: 46-105	0.0482493	0.0183732	0.0565315	5.63982e-05	1.22758	-1.23822	-1.50344	-1.69717
META1_0113	hypothetical proteingene location: 124493..125032 of length 540, in frame 2. ProbeLocation: 256-315	0.044396	0.00166584	0.0148047	0.000702745	1.29357	-2.18767	-2.72155	-2.66105
META1_0114	putative Cytochrome c oxidase, subunit II (coxB-like)gene location: 125032..126120 of length 1089, in frame 1. ProbeLocation: 1024-1083	0.128886	0.00319903	0.00072952	0.007187	-1.06021	-1.989	-3.35799	-3.05047
META1_0115	cytochrome c oxidase subunit Igene location: 126152..127843 of length 1692, in frame 2. ProbeLocation: 22-81	0.0088577	0.00732252	0.0613002	0.00597989	1.67101	-1.46512	1.30549	1.53372
META1_0116	putative Cytochrome c oxidase, subunit IIIgene location: 127840..128529 of length 690, in frame 1. ProbeLocation: 46-105	0.00995636	0.00981935	0.0389131	0.00814777	1.46007	-2.18367	-1.87549	-2.08011
META1_0117	putative cytochrome oxidase subunit IVgene location: 128526..128828 of length 303, in frame 3. ProbeLocation: 136-195	0.0859128	0.453977	0.352712	0.28879	1.15685	-1.0698	-1.08372	-1.115
META1_0118	fragment of transposase of ISMdi3, IS3 family (ORF 2)gene location: 129081..129263 of length 183, in frame -3. ProbeLocation: 43-102	2.42413e-05	0.0369584	0.000207322	0.0015745	14.7768	1.29047	35.2681	28.9823
META1_0119	hypothetical proteingene location: 129325..129609 of length 285, in frame -2. ProbeLocation: 40-99	6.89574e-06	0.0652938	0.000797721	5.54419e-05	20.1443	1.30305	43.7284	38.4874
META1_0120	RNA polymerase sigma factorgene location: 129876..130406 of length 531, in frame 3. ProbeLocation: 250-309	0.00583549	0.607224	0.000512743	0.000878861	2.86805	1.06227	4.31077	3.44433
META1_0121	conserved hypothetical proteingene location: 130409..131176 of length 768, in frame 2. ProbeLocation: 43-102	0.0196261	0.740815	0.00660189	0.0128566	5.8039	1.19641	9.18479	7.91864
META1_0122	putative catalasegene location: 131184..132296 of length 1113, in frame 3. ProbeLocation: 544-603	0.000280047	0.744449	0.000408972	0.000903586	6.38508	1.13866	10.1819	9.48073
META1_0123	Cytochrome B561gene location: 132293..132859 of length 567, in frame 2. ProbeLocation: 505-564	0.00049708	0.396619	0.00373509	0.00607117	5.5968	1.17738	11.6462	8.80343
META1_0124	fragment of hypothetical protein (part 2)gene location: 132818..133144 of length 327, in frame -1. ProbeLocation: 157-216	0.139098	0.281912	0.0540426	0.0480267	1.31639	-1.12947	1.58909	1.80186
META1_0125	fragment of hypothetical protein (part 1)gene location: 132981..133079 of length 99, in frame -3. ProbeLocation: 28-87	0.662991	0.688151	0.369529	0.324485	-1.07561	1.07034	1.32639	1.32112
META1_0126	conserved exported protein of unknown functiongene location: 133252..133335 of length 84, in frame 1. ProbeLocation: 22-81	2.59043e-05	0.416734	4.12259e-05	1.11559e-05	7.5824	1.06645	15.426	15.1005
META1_0127	conserved hypothetical protein; putative potassium-transporting ATPase, KdpF subunitgene location: 133347..133436 of length 90, in frame 3. ProbeLocation: 25-84	0.000163329	0.0297687	0.000368868	7.19192e-05	6.2791	1.48572	16.6972	15.3312
META1_0128	Synonym kac,Potassium-transporting ATPase A chain (Potassium- translocating ATPase A chain, ATP phosphohydrolase [potassium- transporting] A chain, Potassium binding and translocating subunit A)gene location: 133458..135173 of length 1716, in frame 3. Pr	0.00897687	0.860886	0.0323451	0.0269369	1.52698	-1.02602	1.97328	1.92756
META1_0129	hypothetical protein; putative exported proteingene location: 135202..135375 of length 174, in frame 1. ProbeLocation: 46-105	0.000734284	0.881024	0.00129843	0.00391738	2.27671	-1.00903	3.87624	4.01955
META1_0130	Synonym kac,Potassium-transporting ATPase B chain (Potassium- translocating ATPase B chain) (ATP phosphohydrolase [potassium- transporting] B chain) (Potassium binding and translocating subunit B)gene location: 135435..137525 of length 2091, in frame 3.	0.00208004	0.628356	0.000102375	0.00478557	2.05268	1.03942	3.2506	2.89856
META1_0131	Synonym kac,Potassium-transporting ATPase C chain (Potassium- translocating ATPase C chain) (ATP phosphohydrolase [potassium- transporting] C chain) (Potassium binding and translocating subunit C)gene location: 137549..138154 of length 606, in frame 2. P	0.000186351	0.674484	0.000748474	0.000136388	2.6318	1.0485	4.47548	4.59607
META1_0132	Synonym kac,sensory histidine kinase in two-component regulatory system wtih KdpE, regulation of potassium translocation in E coligene location: 138164..140881 of length 2718, in frame 2. ProbeLocation: 1351-1410	0.720516	0.262084	0.529219	0.443932	-1.02445	-1.23998	1.23182	1.19391
META1_0133	response regulator in two-component regulatory system with KdpD, regulation of potassium translocation (OmpR family)gene location: 140878..141624 of length 747, in frame 1. ProbeLocation: 22-81	0.190619	0.799387	0.00416133	0.00174884	1.24071	1.03163	1.44983	1.44581
META1_0134	hypothetical proteingene location: 141873..142109 of length 237, in frame -3. ProbeLocation: 22-81	0.838866	0.921971	0.784503	0.527952	-1.02856	-1.03309	-1.03771	-1.07241
META1_0135	conserved hypothetical proteingene location: 142367..143677 of length 1311, in frame 2. ProbeLocation: 22-81	0.638358	0.888348	0.227151	0.11426	1.05856	-1.00667	1.26822	1.37783
META1_0137	conserved hypothetical proteingene location: 143982..144920 of length 939, in frame -3. ProbeLocation: 460-519	0.253981	0.00558802	0.000661028	0.0185808	-1.11123	-1.59734	-2.18729	-2.29885
META1_0138	conserved hypothetical proteingene location: 144917..145705 of length 789, in frame -1. ProbeLocation: 25-84	0.255725	0.0396226	0.0129754	0.0153628	-1.20373	-1.56152	-2.60311	-2.92636
META1_0139	conserved hypothetical proteingene location: 145702..146487 of length 786, in frame -2. ProbeLocation: 265-324	0.0203767	0.00906455	0.0347238	0.0430298	-1.18646	-1.53758	-1.99636	-2.00865
META1_0140	Myo-inositol-1-phosphate synthasegene location: 146484..147581 of length 1098, in frame -3. ProbeLocation: 1036-1095	0.351711	0.0389506	0.0509856	0.00140457	-1.18003	-1.60096	-2.24172	-2.28947
META1_0141	putative dTDP-glucose 4,6-dehydratasegene location: 147581..148621 of length 1041, in frame -1. ProbeLocation: 43-102	0.0130857	0.234467	0.0211947	0.0120222	-1.38391	-1.22657	-2.45557	-2.55278
META1_0142	conserved hypothetical protein; putative Glycosyltransferasegene location: 148633..149748 of length 1116, in frame -2. ProbeLocation: 25-84	0.133068	0.00791726	0.00490644	0.00517639	1.12407	-1.75755	-2.58707	-2.43849
META1_0143	conserved hypothetical proteingene location: 149745..150851 of length 1107, in frame -3. ProbeLocation: 37-96	0.864651	0.0937684	0.00411385	0.020943	1.04229	-1.47294	-2.32108	-2.38363
META1_0144	conserved hypothetical protein; putative UDP-Glycosyltransferase/glycogen phosphorylase domaingene location: 150848..151975 of length 1128, in frame -1. ProbeLocation: 547-606	0.953767	0.403705	0.203089	0.200535	1.01939	-1.29962	-1.36845	-1.46196
META1_0145	putative glycosyl transferasegene location: 151972..153078 of length 1107, in frame -2. ProbeLocation: 22-81	0.282423	0.104542	0.156628	0.130171	1.1726	-1.47815	-1.60788	-1.57371
META1_0146	Radical SAM domain proteingene location: 153069..154364 of length 1296, in frame -3. ProbeLocation: 637-696	0.13681	0.0955229	0.00332674	0.00625751	1.22796	-1.29254	-2.50048	-2.64024
META1_0147	putative dTDP-glucose 4,6-dehydratasegene location: 154361..155452 of length 1092, in frame -1. ProbeLocation: 529-588	0.465442	0.442919	0.0126256	0.0622194	-1.18689	-1.21371	-1.98678	-1.83441
META1_0148	Putative UDP-glucose 4-epimerasegene location: 155449..156471 of length 1023, in frame -2. ProbeLocation: 31-90	0.974607	0.068819	0.033789	0.00562038	-1.00265	-1.6113	-2.875	-3.07449
META1_0149	protein of unknown functiongene location: 156863..157147 of length 285, in frame -1. ProbeLocation: 25-84	0.268314	0.135415	0.676499	0.547352	1.24583	-1.31525	1.10367	1.10098
META1_0150	protein of unknown functiongene location: 157156..157533 of length 378, in frame -2. ProbeLocation: 40-99	0.181429	0.161106	0.929523	0.733378	1.28038	-1.31336	1.03191	-1.05721
META1_0151	Integrase family protein (fragment)gene location: 157557..157625 of length 69, in frame -3. ProbeLocation: 7-66	0.87843	0.166268	0.423174	0.542341	-1.05559	-1.68103	-1.33133	-1.28516
META1_0152	protein of unknown functiongene location: 157634..157849 of length 216, in frame -1. ProbeLocation: 91-150	0.786745	0.0500129	0.964027	0.927534	1.06926	-1.38817	1.0263	1.01894
META1_0153	protein of unknown functiongene location: 157868..158002 of length 135, in frame -1. ProbeLocation: 22-81	0.0542536	0.22337	0.118402	0.0293608	1.40122	-1.15911	2.06176	2.19559
META1_0154	protein of unknown functiongene location: 157884..158315 of length 432, in frame -3. ProbeLocation: 205-264	0.751989	0.183864	0.332328	0.344839	1.03364	-1.13348	1.17104	1.16618
META1_0155	putative transcriptional regulator, AraC familygene location: 158985..159980 of length 996, in frame -3. ProbeLocation: 493-552	0.769975	0.817893	0.246246	0.529618	1.12053	1.02322	-1.14489	-1.10567
META1_0156	Type IV pilus assembly PilZgene location: 160029..160586 of length 558, in frame -3. ProbeLocation: 46-105	0.65514	0.149602	0.472749	0.351232	-1.06301	-1.1655	-1.19817	-1.14361
META1_0157	putative hydrolase, alpha/beta hydrolase fold family proteingene location: 160586..161467 of length 882, in frame -1. ProbeLocation: 430-489	0.474688	0.0842382	0.341548	0.47256	-1.09636	-1.34075	-1.17206	-1.09497
META1_0158	putative transcriptional regulator, AraC familygene location: 161470..162336 of length 867, in frame -2. ProbeLocation: 31-90	0.499716	0.00285187	0.467799	0.037887	1.09974	-1.44695	1.23638	1.21506
META1_0159	conserved hypothetical protein, putative flagellin protein (fragment)gene location: 162655..163896 of length 1242, in frame 1. ProbeLocation: 607-666	0.330323	0.0025654	0.179613	0.588297	-1.12335	-1.33074	-1.15419	-1.07838
META1_0160	conserved hypothetical protein, putative flagellin protein (fragment)gene location: 163418..163834 of length 417, in frame 2. ProbeLocation: 37-96	0.0106369	0.6691	0.00100784	0.00425225	-1.49112	-1.08537	-1.49442	-3.16005
META1_0161	Phage integrase family proteingene location: 163756..165474 of length 1719, in frame -2. ProbeLocation: 844-903	0.354014	0.03022	0.682962	0.81611	-1.04429	-1.32248	1.04867	-1.03374
META1_0165	Synonym ycaJ,recombination proteingene location: 174823..176166 of length 1344, in frame 1. ProbeLocation: 25-84	0.381003	0.510783	0.319091	0.144258	1.15206	-1.13021	1.2885	1.42412
META1_0166	putative Zn dependent carboxypeptidasegene location: 176163..177695 of length 1533, in frame 3. ProbeLocation: 751-810	0.219727	0.711485	0.0127323	0.0320836	1.06168	-1.01378	1.18822	1.21473
META1_0167	molecular chaperone, HSP70 classgene location: 177858..179105 of length 1248, in frame 3. ProbeLocation: 610-669	0.00843284	0.558939	0.999767	0.208694	-1.41311	-1.06085	1.00081	-1.17313
META1_0168	Pseudouridine synthase, RluDgene location: 179332..180723 of length 1392, in frame 1. ProbeLocation: 34-93	0.0833838	0.679166	0.97614	0.556855	-1.27658	-1.05653	1.00665	1.08564
META1_0169	putative haloacid dehalogenase family hydrolasegene location: 181368..182069 of length 702, in frame 3. ProbeLocation: 637-696	0.0190041	0.168029	0.733737	0.958831	1.21755	-1.06542	-1.02428	-1.00013
META1_0170	conserved hypothetical protein; putative domain ATP12 chaperone proteingene location: 182130..182933 of length 804, in frame 3. ProbeLocation: 25-84	0.468633	0.076886	0.860581	0.171012	1.0485	-1.20936	1.03129	1.1666
META1_0172	propionyl-CoA carboxylase beta chaingene location: 183528..185060 of length 1533, in frame 3. ProbeLocation: 1465-1524	0.00623365	0.53083	0.000488408	0.00121973	1.39713	-1.05583	2.0566	2.22327
META1_0173	hypothetical proteingene location: 185121..185675 of length 555, in frame -3. ProbeLocation: 37-96	0.273657	0.901636	0.181024	0.0726848	1.22793	-1.01674	1.33708	1.36994
META1_0174	transcriptional regulator TetR familygene location: 186112..186759 of length 648, in frame 1. ProbeLocation: 40-99	0.130096	0.517005	0.839891	0.41026	-1.22147	-1.06427	1.07724	1.18425
META1_0175	Synonym ilvA,ketol-acid reductoisomerasegene location: 186793..187812 of length 1020, in frame 1. ProbeLocation: 37-96	0.00876677	0.541159	0.00012975	8.97111e-06	1.49952	-1.05138	2.19163	2.67329
META1_0176	Pyridoxamine 5'-phosphate oxidase-relatedgene location: 187980..188633 of length 654, in frame 3. ProbeLocation: 25-84	0.0245428	0.220772	0.0210703	0.000358664	1.24893	-1.07862	1.67424	1.93676
META1_0177	conserved hypothetical proteingene location: 188697..189569 of length 873, in frame 3. ProbeLocation: 298-357	0.258882	0.100321	0.0351962	0.00196212	1.11851	-1.15412	1.25615	1.41366
META1_0178	crotonyl-CoA carboxylase/reductasegene location: 189642..190940 of length 1299, in frame -3. ProbeLocation: 1234-1293	0.000780208	0.612086	0.00126425	0.00118535	1.90766	-1.0377	3.12369	3.32971
META1_0179	catalase (hydroperoxidase II)gene location: 191121..192593 of length 1473, in frame -3. ProbeLocation: 718-777	0.000444604	0.0609273	0.0003905	3.21644e-07	-3.08869	-1.11737	-3.06373	-6.11763
META1_0180	Synonym meaA,ethylmalonyl-CoA mutasegene location: 192960..195026 of length 2067, in frame 3. ProbeLocation: 697-756	0.348856	0.58223	0.208174	0.53967	1.15877	-1.10566	1.23211	1.09301
META1_0181	conserved hypothetical proteingene location: 195136..195822 of length 687, in frame -2. ProbeLocation: 34-93	0.0257502	0.536587	0.0086498	0.00704019	1.29059	-1.02833	1.48452	1.52313
META1_0182	Short-chain dehydrogenase/reductase SDRgene location: 196120..196866 of length 747, in frame -2. ProbeLocation: 358-417	0.0247363	0.994771	0.0237434	0.00934509	1.42808	1.00026	1.50652	1.65095
META1_0183	putative transcriptional regulator, arsR familygene location: 196975..197304 of length 330, in frame 1. ProbeLocation: 160-219	0.754151	0.563929	0.775981	0.265628	-1.0734	-1.13382	-1.05577	-1.24475
META1_0184	Tryptophanyl tRNA synthetasegene location: 197456..198517 of length 1062, in frame 2. ProbeLocation: 22-81	0.212681	0.990213	0.00746444	0.00354252	1.14007	1.00801	2.0094	2.51343
META1_0185	hypothetical proteingene location: 198531..198704 of length 174, in frame -3. ProbeLocation: 70-129	0.14256	0.529214	0.0252936	0.0992521	1.26536	1.07163	1.50421	1.37201
META1_0186	Isopropylmalate dehydratase small subunit/isopropylmalate isomerase.gene location: 198877..199482 of length 606, in frame 1. ProbeLocation: 211-270	0.000908652	0.0768886	0.00318111	0.00133251	1.36481	1.09435	2.06974	2.3484
META1_0187	putative pyrrolidone-carboxylate peptidasegene location: 199490..200110 of length 621, in frame -1. ProbeLocation: 37-96	0.00942242	0.816346	0.00446084	0.00668809	-1.41979	-1.03003	-1.53078	-1.49286
META1_0188	methylmalonyl-CoA mutase accessory proteingene location: 200107..201096 of length 990, in frame -2. ProbeLocation: 925-984	0.167473	0.999373	0.0255688	0.0575188	1.24337	1.00054	1.47956	1.52316
META1_0189	conserved hypothetical protein; putative exported proteingene location: 201243..202277 of length 1035, in frame 3. ProbeLocation: 37-96	0.762227	0.403634	0.402075	0.558577	-1.03807	1.08308	-1.11151	-1.07341
META1_0190	conserved hypothetical proteingene location: 202463..202810 of length 348, in frame 2. ProbeLocation: 37-96	0.0104914	0.613242	0.0156251	0.0209124	1.53707	1.06336	1.89283	1.87557
META1_0191	putative Acylaminoacyl-peptidasegene location: 202888..204768 of length 1881, in frame -2. ProbeLocation: 934-993	0.00691752	0.180901	0.0804023	0.00231972	1.22883	-1.05584	-1.20607	-1.19882
META1_0192	conserved hypothetical protein precursor, ErfK/YbiS/YcfS/YnhG family proteingene location: 204837..205715 of length 879, in frame -3. ProbeLocation: 433-492	0.406737	0.328008	0.110256	0.00928903	1.11404	-1.12409	1.55406	2.66628
META1_0193	hypothetical proteingene location: 206096..206350 of length 255, in frame 2. ProbeLocation: 25-84	0.247033	0.997944	0.124245	0.149516	1.36665	1.0015	1.6791	1.71101
META1_0194	Synonym yajA,ATP-dependent dsDNA exonucleasegene location: 206482..207729 of length 1248, in frame 1. ProbeLocation: 22-81	0.302126	0.435881	0.118482	0.110654	-1.12249	-1.08264	-1.25279	-1.33573
META1_0195	Nuclease sbcCD subunit Cgene location: 207741..211487 of length 3747, in frame 3. ProbeLocation: 31-90	0.289847	0.689189	0.387325	0.069849	1.14191	1.04023	1.31693	1.35317
META1_0196	putative nitrate transporter narKgene location: 211750..213009 of length 1260, in frame 1. ProbeLocation: 40-99	0.0111057	0.280993	0.0591662	0.0113606	-1.72889	-1.26582	-1.65208	-1.55076
META1_0197	putative phosphoribosyltransferasegene location: 213091..213858 of length 768, in frame -2. ProbeLocation: 376-435	0.000168688	0.892027	0.0100094	0.00376061	-4.51997	1.03565	-4.84089	-10.2525
META1_0198	conserved exported protein of unknown functiongene location: 213888..214115 of length 228, in frame -3. ProbeLocation: 46-105	0.00116503	0.441884	0.000139849	0.000171415	-4.5446	-1.09743	-5.52447	-9.80394
META1_0199	conserved hypothetical protein; putative SAM-dependent methyltransferasegene location: 214319..215212 of length 894, in frame 2. ProbeLocation: 34-93	0.119074	0.464538	0.867618	0.793563	1.16894	1.09858	-1.03337	-1.02682
META1_0200	conserved hypothetical proteingene location: 215209..215565 of length 357, in frame 1. ProbeLocation: 28-87	0.54677	0.489502	0.156711	0.0441867	-1.03217	1.04077	-1.38967	-1.23122
META1_0201	conserved hypothetical proteingene location: 215574..217115 of length 1542, in frame -3. ProbeLocation: 766-825	0.73063	0.66725	0.837846	0.535122	-1.03385	1.05833	1.03873	1.06238
META1_0202	putative mutator MutT protein precursor; putative NTP pyrophosphohydrolasegene location: 217147..217563 of length 417, in frame -2. ProbeLocation: 196-255	0.676851	0.844853	0.259735	0.521685	1.08046	1.0297	1.4138	1.42836
META1_0203	conserved hypothetical protein; putative exported proteingene location: 217560..218282 of length 723, in frame -3. ProbeLocation: 349-408	0.423284	0.225571	0.100348	0.0195115	1.08532	-1.1372	1.41379	1.78446
META1_0204	glutamate N-acetyltransferase/amino-acid acetyltransferasegene location: 218279..219523 of length 1245, in frame -1. ProbeLocation: 418-477	0.865263	0.071865	0.129496	0.0194027	-1.00594	-1.07075	1.20002	1.38784
META1_0205	Putative oxidoreductase (fragment)gene location: 219615..219788 of length 174, in frame -3. ProbeLocation: 31-90	0.163691	0.608036	0.00251797	0.0682303	1.22868	-1.06295	1.40059	1.39879
META1_0206	hypothetical proteingene location: 219904..220374 of length 471, in frame 1. ProbeLocation: 220-279	0.516702	0.572735	0.00938514	0.417544	1.06128	1.06629	1.21928	1.08884
META1_0207	putative glutathione peroxidasegene location: 220466..221020 of length 555, in frame 2. ProbeLocation: 31-90	0.0109722	0.105029	0.0191073	0.0397949	1.38093	1.17302	1.41195	1.26217
META1_0208	conserved exported protein of unknown functiongene location: 221037..221303 of length 267, in frame -3. ProbeLocation: 121-180	0.109186	0.0477953	0.213325	0.0574506	1.19595	1.15318	1.40528	1.37704
META1_0209	hypothetical proteingene location: 221363..221590 of length 228, in frame 2. ProbeLocation: 22-81	0.00353722	0.0638312	0.00123493	0.000904239	1.79659	1.23171	2.49958	2.64641
META1_0210	conserved hypothetical proteingene location: 221678..221920 of length 243, in frame 2. ProbeLocation: 25-84	0.331775	0.34469	0.0145941	0.0138275	-1.15405	-1.13346	-1.98092	-2.02515
META1_0211	proline dehydrogenase PutAgene location: 221927..224899 of length 2973, in frame -1. ProbeLocation: 2908-2967	0.580501	0.938685	0.455744	0.0106362	-1.09859	1.02126	-1.15196	-1.21634
META1_0212	conserved hypothetical protein; putative exported proteingene location: 224987..228514 of length 3528, in frame -1. ProbeLocation: 1750-1809	0.745089	0.982513	0.583092	0.283167	-1.05037	1.00082	-1.02007	1.08848
META1_0213	hypothetical protein; putative exported proteingene location: 228675..228926 of length 252, in frame -3. ProbeLocation: 43-102	0.0194034	0.838098	0.000221407	0.00174572	-2.06288	1.04995	-5.31714	-5.84029
META1_0214	Synonym dda, mutU, pdeB, rad, recL, uvrE, srjC, dar-2, uvr502,DNA-dependent ATPase I and helicase IIgene location: 229042..231429 of length 2388, in frame 1. ProbeLocation: 22-81	0.0759097	0.909487	0.0634148	0.065916	-1.28844	-1.01486	-1.29846	-1.37824
META1_0215	putative phosphate starvation induced PhoH-like proteingene location: 231877..232542 of length 666, in frame 1. ProbeLocation: 325-384	0.168771	0.99536	0.0737958	0.0440484	-1.13084	1.01785	-1.27992	-1.78471
META1_0217	hypothetical protein, putative exonuclease domaingene location: 233725..234618 of length 894, in frame -2. ProbeLocation: 46-105	0.629807	0.228984	0.82275	0.484076	1.11981	-1.3665	1.08082	1.23094
META1_0218	oxalate decarboxylasegene location: 234769..235983 of length 1215, in frame 1. ProbeLocation: 406-465	0.0845189	0.100848	0.0145373	0.00482734	-1.40455	-1.30477	-2.71099	-2.55479
META1_0219	Glutamate-ammonia-ligase adenylyltransferase ([Glutamate--ammonia-ligase] adenylyltransferase) (Glutamine- synthetase adenylyltransferase) (ATase)gene location: 235989..238946 of length 2958, in frame -3. ProbeLocation: 1468-1527	0.189757	0.607622	0.196619	0.259259	1.19909	1.07208	1.18413	1.21863
META1_0220	conserved hypothetical protein; ''Winged helix'' DNA-binding domaingene location: 239053..239748 of length 696, in frame -2. ProbeLocation: 46-105	0.595441	0.770884	0.366237	0.292775	1.11293	1.0851	1.45902	1.46936
META1_0221	hypothetical proteingene location: 240165..240380 of length 216, in frame 3. ProbeLocation: 43-102	0.89345	0.911445	0.234844	0.166493	1.01931	-1.01026	-1.20861	-1.31322
META1_0222	putative sensor histidine kinase; putative membrane proteingene location: 240388..241818 of length 1431, in frame -2. ProbeLocation: 28-87	0.0373603	0.790151	0.001745	1.50292e-05	1.33424	-1.01465	1.76508	1.9713
META1_0223	Synonym ylcA,response regulator in two-component regulatory system with CusS, regulation of copper resistancegene location: 241815..242513 of length 699, in frame -3. ProbeLocation: 34-93	0.0705895	0.508209	0.617791	0.279563	-1.21298	1.08934	-1.13393	-1.14619
META1_0224	conserved hypothetical protein; putative OsmC-like domaingene location: 242540..243049 of length 510, in frame -1. ProbeLocation: 46-105	0.0132063	0.799651	0.00687798	0.000557582	1.57548	-1.0241	2.0431	2.08496
META1_0227	transporter proteingene location: 244812..245444 of length 633, in frame -3. ProbeLocation: 34-93	0.0259615	0.817719	0.0131778	0.0403923	1.48507	-1.01082	1.59638	1.52814
META1_0228	sulfonate transport system substrate-binding proteingene location: 245453..246427 of length 975, in frame -1. ProbeLocation: 22-81	0.00565567	0.582315	0.000450543	0.000379711	2.14587	-1.04884	2.85729	2.65948
META1_0229	[Protein-PII] uridylyltransferase (PII uridylyl- transferase) (Uridylyl-removing enzyme) (UTase)gene location: 246587..249373 of length 2787, in frame 2. ProbeLocation: 22-81	0.115469	0.919939	0.306028	0.0242018	1.08858	-1.00455	1.23741	1.36767
META1_0230	putative heat shock protein (HSP-70 COFACTOR), grpEgene location: 249465..250073 of length 609, in frame 3. ProbeLocation: 295-354	0.0168943	0.801037	0.044817	0.00429616	1.50479	1.03211	1.97626	2.32874
META1_0231	conserved hypothetical proteingene location: 250488..250763 of length 276, in frame -3. ProbeLocation: 124-183	0.541067	0.967244	0.0584636	0.0970304	1.07167	-1.00023	1.19425	1.19118
META1_0232	putative Prephenate dehydratasegene location: 250857..251714 of length 858, in frame -3. ProbeLocation: 790-849	0.389474	0.932341	0.0113094	0.0074949	1.19827	1.00324	1.95721	2.53109
META1_0233	3-deoxy-manno-octulosonate cytidylyltransferasegene location: 251731..252474 of length 744, in frame -2. ProbeLocation: 679-738	0.429016	0.704495	0.0271163	0.00189341	1.05993	-1.02813	1.37479	1.632
META1_0234	Putative cytochrome c, class Igene location: 252782..253699 of length 918, in frame 2. ProbeLocation: 856-915	0.0168425	0.34984	0.00120457	0.0109212	1.17732	1.07601	1.55841	1.70028
META1_0235	putative ABC transporter, periplasmic protein precursorgene location: 253872..255785 of length 1914, in frame 3. ProbeLocation: 40-99	0.0379676	0.767986	0.0429039	0.0075353	1.32711	-1.02533	1.61284	1.72144
META1_0236	putative ABC transporter, periplasmic protein precursorgene location: 255782..257656 of length 1875, in frame 2. ProbeLocation: 40-99	0.88853	0.724434	0.239343	0.0135589	1.01048	-1.02514	1.19206	1.36067
META1_0237	putative ABC transporter, permeasegene location: 257749..258846 of length 1098, in frame 1. ProbeLocation: 25-84	0.0689439	0.718931	0.0269736	0.00782543	1.31676	-1.03247	1.62156	1.73658
META1_0238	putative acyltransferase with acyl-CoA N-acyltransferase domaingene location: 258915..259418 of length 504, in frame 3. ProbeLocation: 25-84	0.0798511	0.0437286	0.380833	0.00977707	1.13672	1.10468	1.30406	1.4927
META1_0239	putative Long-chain acyl-CoA synthetasegene location: 259532..261079 of length 1548, in frame 2. ProbeLocation: 763-822	0.309046	0.921538	0.0983597	0.0873887	1.23066	1.01532	1.57111	1.59645
META1_0240	putative lipopolysaccharide core biosynthesis glycosyl transferase (LpsC-like, kdtX-like)gene location: 261140..261922 of length 783, in frame 2. ProbeLocation: 376-435	0.0602695	0.151496	0.00188979	0.00756612	1.21054	1.10289	1.80216	2.02418
META1_0241	transposase of ISMex1, IS3 family (ORF 1)gene location: 262639..262905 of length 267, in frame 1. ProbeLocation: 46-105	0.880555	0.32455	0.738084	0.511681	-1.00974	-1.0417	1.06804	1.02506
META1_0242	transposase of ISMex1, IS3 family (ORF 2)gene location: 262929..263750 of length 822, in frame 3. ProbeLocation: 403-462	0.702235	0.454953	0.424805	0.853454	1.03083	1.08222	1.11207	1.02722
META1_0243	protein of unknown functiongene location: 263921..264436 of length 516, in frame -1. ProbeLocation: 22-81	0.00245944	0.475801	0.0969636	0.0195126	1.29719	1.03045	1.07279	1.17247
META1_0244	cytochrome c family proteingene location: 264467..264988 of length 522, in frame -1. ProbeLocation: 175-234	0.421573	0.306249	0.760769	0.408911	1.08449	-1.12996	1.10002	1.10997
META1_0248	protein of unknown functiongene location: 268123..268323 of length 201, in frame 1. ProbeLocation: 25-84	0.984703	0.66226	0.194096	0.230266	-1.00717	-1.12238	1.14789	1.14651
META1_0249	putative 5-aminolevulinate synthase (fragment)gene location: 268329..268739 of length 411, in frame 3. ProbeLocation: 31-90	0.00292579	0.269648	0.00108034	0.0014001	1.31983	-1.05464	1.57468	1.69454
META1_0250	putative HTH-type transcriptional regulatorgene location: 268940..270334 of length 1395, in frame -1. ProbeLocation: 685-744	0.0201882	0.00118421	0.0141729	5.11859e-05	1.39838	1.23208	1.88311	1.7239
META1_0251	conserved protein of unknown functiongene location: 270739..271221 of length 483, in frame 1. ProbeLocation: 22-81	0.566023	0.835518	0.145156	0.461679	1.42146	1.06633	1.50708	1.57608
META1_0252	putative nitrilase/cyanide hydratase and apolipoprotein N-acyltransferasegene location: 271305..272381 of length 1077, in frame 3. ProbeLocation: 25-84	0.185541	0.486612	0.137392	0.345657	-1.29084	1.0918	-1.33613	-1.13397
META1_0253	Radical SAM domain proteingene location: 272317..273438 of length 1122, in frame 1. ProbeLocation: 31-90	0.0109477	0.64342	0.399528	0.00252973	1.35825	1.06443	1.38683	1.45678
META1_0254	GCN5-related N-acetyltransferasegene location: 273435..273980 of length 546, in frame 3. ProbeLocation: 34-93	0.172651	0.850564	0.777434	0.085491	1.66582	1.05539	1.16347	1.84935
META1_0255	conserved protein of unknown functiongene location: 273980..274975 of length 996, in frame 2. ProbeLocation: 34-93	0.20434	0.89382	0.948223	0.474964	1.31363	1.00189	1.10412	-1.0949
META1_0257	conserved protein of unknown functiongene location: 276149..276421 of length 273, in frame 2. ProbeLocation: 124-183	0.0870037	0.133141	0.117576	0.0572288	1.21805	1.14472	1.38993	1.43689
META1_0258	FAD dependent oxidoreductasegene location: 276460..277728 of length 1269, in frame 1. ProbeLocation: 628-687	0.0580526	0.161258	0.0531203	0.0250874	1.35241	1.19384	1.53592	1.71816
META1_0260	protein of unknown functiongene location: 279167..279982 of length 816, in frame 2. ProbeLocation: 40-99	0.0610932	0.378015	0.016356	0.00678485	-1.9103	1.20282	-1.9645	-1.92109
META1_0261	conserved protein of unknown functiongene location: 280532..280798 of length 267, in frame 2. ProbeLocation: 124-183	0.155158	0.179471	0.0781543	0.0128976	1.16239	-1.14454	1.50473	1.73424
META1_0262	putative transcriptional regulator, AraC familygene location: 281015..281971 of length 957, in frame -1. ProbeLocation: 472-531	0.720064	0.28683	0.653144	0.870407	-1.09999	-1.25327	-1.10897	-1.03988
META1_0263	conserved membrane protein of unknown functiongene location: 282117..282521 of length 405, in frame 3. ProbeLocation: 190-249	0.110554	0.370976	0.219859	0.00263436	1.23427	-1.08265	1.47617	1.43635
META1_0264	conserved hypothetical protein; putative membrane proteingene location: 282518..282922 of length 405, in frame 2. ProbeLocation: 40-99	0.197193	0.0362172	0.016358	0.139025	-1.35094	-1.48052	-1.51898	-1.47913
META1_0265	transposase of ISMex1, IS3 family (ORF 2)gene location: 283100..283921 of length 822, in frame -1. ProbeLocation: 394-453	0.520673	0.252734	0.182487	0.249777	1.03327	1.08003	1.07517	1.04512
META1_0266	transposase of ISMex1, IS3 family (ORF 1)gene location: 283945..284211 of length 267, in frame -2. ProbeLocation: 124-183	0.597747	0.811219	0.798526	0.845543	-1.05094	-1.02533	1.01674	-1.01521
META1_0267	protein of unknown functiongene location: 284587..284850 of length 264, in frame 1. ProbeLocation: 115-174	0.1861	0.296704	0.0290426	0.000871363	1.06694	1.07824	1.52532	1.74919
META1_0268	conserved exported protein of unknown functiongene location: 285002..285628 of length 627, in frame 2. ProbeLocation: 304-363	0.838499	0.610122	0.670624	0.825526	-1.03578	1.09418	-1.12327	-1.04248
META1_0269	transposase of ISMex3, IS256 familygene location: 285638..286948 of length 1311, in frame -1. ProbeLocation: 46-105	0.0588929	0.140668	0.00663502	0.0986976	-1.23213	-1.18877	-1.39629	-1.16726
META1_0270	conserved protein of unknown functiongene location: 287037..287651 of length 615, in frame 3. ProbeLocation: 28-87	0.727472	0.355609	0.841133	0.904505	1.10423	-1.20077	1.09825	1.03019
META1_0271	transposase of ISMex5, IS3 family (ORF 1)gene location: 288473..288751 of length 279, in frame 2. ProbeLocation: 43-102	0.989261	0.861706	0.964317	0.877361	1.00969	-1.16088	1.04972	-1.12049
META1_0274	protein of unknown functiongene location: 289689..290237 of length 549, in frame -3. ProbeLocation: 25-84	0.0629161	0.890186	0.00328287	0.143288	1.25648	-1.02118	1.32841	1.16052
META1_0275	putative transcriptional regulator, LuxR familygene location: 290844..292304 of length 1461, in frame 3. ProbeLocation: 31-90	0.0033678	0.895387	0.000357606	0.000115093	-2.68808	1.02042	-2.80174	-3.51118
META1_0276	conserved hypothetical protein; putative CsbD-like general stress response proteingene location: 292400..292555 of length 156, in frame 2. ProbeLocation: 34-93	0.210124	0.124704	0.0296997	0.00446599	-1.55923	-1.27589	-1.94119	-2.34341
META1_0277	conserved hypothetical protein, DUF883; putative CsbD-like general stress response proteingene location: 292614..292955 of length 342, in frame 3. ProbeLocation: 157-216	2.14615e-05	0.609769	0.000413719	0.000110323	-2.57643	-1.02077	-2.74233	-3.09417
META1_0279	conserved hypothetical protein; putative CsbD-like general stress response proteingene location: 294001..294204 of length 204, in frame 1. ProbeLocation: 88-147	0.00408207	0.163829	0.000337732	8.06815e-05	-3.99708	-1.34996	-5.51225	-26.0622
META1_0280	conserved hypothetical proteingene location: 294272..294655 of length 384, in frame 2. ProbeLocation: 31-90	0.00166989	0.83988	0.00484219	0.00400128	-2.80326	1.02419	-3.02945	-3.84728
META1_0281	conserved protein of unknown functiongene location: 294679..294783 of length 105, in frame 1. ProbeLocation: 31-90	0.000759487	0.299805	0.00227997	0.00114759	-2.43112	1.08574	-2.29209	-2.48245
META1_0282	putative membrane proteingene location: 294876..295796 of length 921, in frame -3. ProbeLocation: 25-84	0.147394	0.942291	0.219709	0.0203739	1.19345	1.01192	1.37808	1.62787
META1_0283	Synonym Arg4, argA,Acetylornithine deacetylasegene location: 295807..296982 of length 1176, in frame -2. ProbeLocation: 1111-1170	0.211316	0.819271	0.0135484	0.0149808	1.12195	-1.01339	1.52862	1.6246
META1_0284	Synonym temP,ApaG domain proteingene location: 296979..297371 of length 393, in frame -3. ProbeLocation: 184-243	0.124429	0.936485	0.0163928	0.00138784	1.16051	-1.0004	1.34995	1.38256
META1_0285	hypothetical protein; putative membrane proteingene location: 297539..297988 of length 450, in frame 2. ProbeLocation: 37-96	0.052287	0.92741	0.0150029	0.0046638	1.2631	1.01096	1.53229	1.81625
META1_0286	2'-deoxycytidine 5'-triphosphate deaminasegene location: 297985..299103 of length 1119, in frame 1. ProbeLocation: 31-90	0.761549	0.286033	0.305339	0.0187404	1.02442	-1.05338	1.20606	1.34952
META1_0287	putative transport proteingene location: 299152..300072 of length 921, in frame -2. ProbeLocation: 451-510	0.0176738	0.975085	0.00439133	0.000286057	-2.31411	1.00777	-4.29483	-10.9789
META1_0288	putative Molybdopterin binding, CinA-relatedgene location: 300151..300888 of length 738, in frame -2. ProbeLocation: 37-96	0.0149416	0.0848041	0.000495439	8.2625e-06	1.22	1.10686	-3.05972	-4.52674
META1_0289	sugar fermentation stimulation proteingene location: 300972..301718 of length 747, in frame 3. ProbeLocation: 37-96	0.471533	0.25056	0.374274	0.0883257	-1.06753	-1.10705	1.09194	1.25328
META1_0290	putative Methyltransferase FkbMgene location: 301675..302616 of length 942, in frame -2. ProbeLocation: 22-81	0.542565	0.447726	0.0219467	0.0420159	1.03209	-1.06377	1.20504	1.26234
META1_0291	putative alpha/beta hydrolasegene location: 302660..303436 of length 777, in frame 2. ProbeLocation: 43-102	0.85376	0.27996	0.922208	0.744935	1.00901	-1.06107	1.00875	1.02128
META1_0292	hypothetical proteingene location: 303575..304039 of length 465, in frame 2. ProbeLocation: 34-93	0.989092	0.116285	0.878766	0.828533	-1.00082	-1.25439	-1.01779	1.08451
META1_0293	putative ABC-2 transporter, permeasegene location: 304064..304843 of length 780, in frame -1. ProbeLocation: 22-81	0.237259	0.610908	0.0966665	0.0740491	1.09887	-1.05228	1.77598	1.88401
META1_0295	4Fe-4S ferredoxin, iron-sulfur bindinggene location: 305982..307979 of length 1998, in frame -3. ProbeLocation: 994-1053	0.577133	0.173657	0.522231	0.0660166	-1.03609	-1.04022	-1.07234	-1.08161
META1_0296	conserved hypothetical proteingene location: 308162..308920 of length 759, in frame 2. ProbeLocation: 370-429	0.450478	0.936962	0.579078	0.476192	-1.19687	1.01857	-1.16678	-1.23478
META1_0297	conserved hypothetical proteingene location: 308917..309483 of length 567, in frame 1. ProbeLocation: 277-336	0.0421811	0.0285997	0.0987594	0.249318	-1.35836	-1.27636	-1.46186	-1.40286
META1_0298	conserved hypothetical proteingene location: 309480..310490 of length 1011, in frame 3. ProbeLocation: 490-549	0.429999	0.32046	0.02789	0.00064745	1.08727	1.19163	1.22443	1.38154
META1_0299	conserved hypothetical proteingene location: 310499..311017 of length 519, in frame 2. ProbeLocation: 22-81	0.359399	0.904098	0.728436	0.478612	1.13108	-1.00618	1.11068	1.11669
META1_0300	conserved hypothetical proteingene location: 311014..311724 of length 711, in frame 1. ProbeLocation: 31-90	0.943475	0.41548	0.955494	0.487394	1.01017	-1.12099	-1.0065	1.07041
META1_0301	Cytoplasmic chaperone TorDgene location: 311812..312447 of length 636, in frame 1. ProbeLocation: 304-363	0.352304	0.134683	0.144493	0.0691228	1.09168	1.11673	1.1604	1.24953
META1_0302	conserved hypothetical protein; putative exported protein; formate dehydrogenase region TAT targetgene location: 312521..312769 of length 249, in frame 2. ProbeLocation: 28-87	0.626983	0.299125	0.856152	0.977705	1.08891	-1.14523	1.06256	1.01253
META1_0303	formate dehydrogenase alpha subunit precursor (tat pathway signal)gene location: 312777..315719 of length 2943, in frame 3. ProbeLocation: 34-93	0.0256396	0.538375	0.0773387	0.0410509	-1.15754	-1.02854	-1.10751	-1.16035
META1_0304	Formate dehydrogenase iron-sulfur (beta) subunitgene location: 315737..316333 of length 597, in frame 2. ProbeLocation: 199-258	0.0337753	0.0408151	0.516943	0.870001	1.09552	-1.08561	1.07448	1.01058
META1_0305	Formate dehydrogenase gamma (cytochrome) subunitgene location: 316402..317439 of length 1038, in frame 1. ProbeLocation: 37-96	0.145407	0.716531	0.115829	0.025456	1.21278	1.04923	1.37409	1.41295
META1_0306	hypothetical protein; putative exported proteingene location: 317535..317774 of length 240, in frame 3. ProbeLocation: 109-168	0.0114075	0.279305	0.229764	0.456447	-1.12169	1.06923	1.0255	1.06644
META1_0307	conserved hypothetical protein; putative exported proteingene location: 317819..318436 of length 618, in frame 2. ProbeLocation: 25-84	0.201093	0.520306	0.0506687	0.0119751	1.31108	1.09471	1.82195	1.65846
META1_0308	hypothetical protein; putative membrane proteingene location: 318475..319068 of length 594, in frame -2. ProbeLocation: 37-96	0.971823	0.779322	0.891014	0.955626	1.00082	-1.04023	-1.03015	-1.01016
META1_0309	hypothetical proteingene location: 319388..319702 of length 315, in frame 2. ProbeLocation: 151-210	0.174157	0.84058	0.609642	0.969269	-1.21386	1.02821	1.06517	-1.00363
META1_0310	putative TetR family transcriptional regulatory proteingene location: 319699..320334 of length 636, in frame 1. ProbeLocation: 307-366	0.11015	0.992681	0.150338	0.113955	-1.37558	1.00242	-1.35602	-1.65231
META1_0311	putative HlyD family secretion protein precursor; putative efflux transporter, membrane fusion protein subunit precursorgene location: 320331..321572 of length 1242, in frame 3. ProbeLocation: 31-90	0.843777	0.0850074	0.594097	0.894944	1.01868	1.33345	1.09004	-1.0016
META1_0312	efflux transporter (AcrB/AcrD/AcrF family multidrug efflux pumpgene location: 321621..324716 of length 3096, in frame 3. ProbeLocation: 1540-1599	0.764673	0.270292	0.209663	0.0154819	1.04143	-1.04781	1.37029	1.39977
META1_0313	conserved membrane protein of unknown functiongene location: 324861..325250 of length 390, in frame -3. ProbeLocation: 46-105	0.0202048	0.173252	0.024467	0.000454803	1.43333	-1.25896	2.747	4.67381
META1_0314	Heat-inducible transcription repressor HrcAgene location: 325480..326583 of length 1104, in frame -2. ProbeLocation: 544-603	0.000557621	0.0694368	0.00572778	0.00144658	1.35833	1.14424	1.6119	1.52372
META1_0315	conserved hypothetical protein; putative exported proteingene location: 326849..327112 of length 264, in frame 2. ProbeLocation: 115-174	0.064103	0.696937	0.018256	0.000681575	-1.89797	1.08953	-2.62104	-10.4295
META1_0316	hypothetical proteingene location: 327030..327236 of length 207, in frame 3. ProbeLocation: 88-147	0.00267777	0.398816	0.0897561	0.0558428	-1.85826	-1.08635	-1.82683	-3.30372
META1_0317	Ribonuclease PH (RNase PH) (tRNA nucleotidyltransferase)gene location: 327277..327990 of length 714, in frame 1. ProbeLocation: 352-411	0.00362486	0.489267	0.885791	0.804475	-1.36231	-1.09174	1.04358	1.0583
META1_0318	non-canonical purine NTP pyrophosphatase, RdgB/HAM1 familygene location: 327987..328622 of length 636, in frame 3. ProbeLocation: 43-102	0.112898	0.319335	0.0203866	0.0356905	-1.15122	-1.08104	1.149	1.27157
META1_0319	putative oxidasegene location: 328866..330044 of length 1179, in frame 3. ProbeLocation: 571-630	0.0138522	0.241832	0.00390773	0.00229298	1.39124	1.04292	2.09335	2.33571
META1_0320	putative extracellular ligand-binding receptor precursorgene location: 330049..331260 of length 1212, in frame -2. ProbeLocation: 43-102	0.609744	0.541937	0.294976	0.0603517	-1.11632	-1.07811	-1.24537	-1.4717
META1_0321	putative methyltransferasegene location: 331381..332331 of length 951, in frame 1. ProbeLocation: 463-522	0.0264523	0.187919	0.00111521	0.0165992	1.19939	1.14315	1.37322	1.38508
META1_0322	conserved hypothetical protein, UPF0235 proteingene location: 332315..332701 of length 387, in frame 2. ProbeLocation: 43-102	0.977183	0.704653	0.894536	0.82365	-1.00537	-1.10148	1.05592	1.05777
META1_0323	Response regulator receiver proteingene location: 332731..333123 of length 393, in frame -2. ProbeLocation: 187-246	0.0528207	0.433915	0.00740008	0.00231819	1.19902	-1.07882	1.64552	2.01028
META1_0324	ABC transporter, periplasmic protein, putative glycine/betaine transportergene location: 333416..334327 of length 912, in frame 2. ProbeLocation: 451-510	0.0471969	0.0715737	0.350793	0.131206	1.14227	-1.06175	1.04567	1.09348
META1_0325	ABC transporter, permease, putative glycine/betaine transportergene location: 334324..335466 of length 1143, in frame 1. ProbeLocation: 559-618	0.907271	0.597329	0.812103	0.892163	-1.05708	-1.22987	-1.08953	-1.04532
META1_0326	ABC transporter, permease, putative glycine/betaine transportergene location: 335463..336191 of length 729, in frame 3. ProbeLocation: 28-87	0.00896292	0.402956	0.010412	7.01846e-05	1.26795	1.03846	1.49266	1.58409
META1_0327	ErfK/YbiS/YcfS/YnhG family proteingene location: 336198..337307 of length 1110, in frame -3. ProbeLocation: 40-99	0.286987	0.611507	0.00955722	0.00293304	-1.22311	-1.06807	-2.93272	-3.85262
META1_0328	Peptidyl-dipeptidasegene location: 338530..340629 of length 2100, in frame 1. ProbeLocation: 1036-1095	0.94171	0.924313	0.627732	0.202002	1.01116	1.02372	1.07694	-1.24027
META1_0329	formate-tetrahydrofolate ligase (formyltetrahydrofolate synthetase) (FHS) (FTHFS)gene location: 340743..342416 of length 1674, in frame -3. ProbeLocation: 31-90	0.31073	0.689017	0.0454804	0.0287173	1.13478	-1.0329	1.27908	1.26547
META1_0330	putative copper ion binding protein; putative heavy metal transport/detoxification proteingene location: 342658..342879 of length 222, in frame -2. ProbeLocation: 103-162	0.133242	0.636707	0.00597001	0.041791	1.24504	1.05726	-1.3478	-1.38412
META1_0331	Conserved hypothetical protein; putative EAL domaingene location: 343167..344645 of length 1479, in frame 3. ProbeLocation: 730-789	0.0256816	0.560572	0.00869455	0.0136634	1.31645	1.04295	1.45173	1.51343
META1_0332	hypothetical proteingene location: 344680..344907 of length 228, in frame -2. ProbeLocation: 22-81	0.00587328	0.771302	0.113982	0.00733502	1.27597	1.04367	1.30956	1.35617
META1_0333	conserved hypothetical protein, chemotaxis protein cheZ-like domaingene location: 345078..345557 of length 480, in frame -3. ProbeLocation: 34-93	0.0218899	0.0302608	0.0112828	0.0127902	-1.62034	-1.37908	-2.51727	-2.17477
META1_0334	putative response regulator receiver (CheY-like protein)gene location: 345798..346181 of length 384, in frame -3. ProbeLocation: 31-90	0.110391	0.154585	0.0547858	0.0543175	-1.38799	-1.36739	-1.82753	-1.65833
META1_0335	putative riboflavin biosynthesis protein ribF [Includes: Riboflavin kinase (Flavokinase); FMN adenylyltransferase (FAD pyrophosphorylase) (FAD synthetase)]gene location: 346488..347501 of length 1014, in frame 3. ProbeLocation: 499-558	0.895445	0.279081	0.192384	0.0190921	-1.00697	-1.07569	1.28271	1.67769
META1_0336	putative 2-hydroxyacid dehydrogenasegene location: 347693..348688 of length 996, in frame -1. ProbeLocation: 340-399	0.0772976	0.973689	0.0155799	0.00313923	1.30369	1.00632	2.13273	2.7497
META1_0337	conserved hypothetical protein precursorgene location: 349047..349616 of length 570, in frame 3. ProbeLocation: 277-336	0.90253	0.505677	0.851121	0.622456	-1.00568	1.0702	-1.02874	1.05567
META1_0338	Putative ferric uptake regulator familygene location: 349722..350222 of length 501, in frame -3. ProbeLocation: 178-237	0.00310425	0.488348	0.0021703	0.000259092	1.38709	1.04559	1.81676	2.04186
META1_0339	Beta-hydroxyacyl-(acyl-carrier-protein) dehydratasegene location: 350499..351038 of length 540, in frame 3. ProbeLocation: 43-102	0.710322	0.880423	0.0941734	0.0132002	1.04072	-1.01073	1.38662	1.72026
META1_0340	Synonym fabC,3-oxoacyl-[acyl-carrier-protein] synthase Igene location: 351199..352425 of length 1227, in frame 1. ProbeLocation: 37-96	0.00413534	0.287103	0.00662597	0.00760845	1.63563	1.08652	1.81152	1.95873
META1_0341	hypothetical protein; putative exported proteingene location: 352579..352698 of length 120, in frame 1. ProbeLocation: 34-93	0.00977405	0.842131	0.00962042	0.00543266	-1.73501	1.03197	-1.86838	-1.69586
META1_0342	Synonym envM, qmeA, gts,Enoyl-[acyl-carrier-protein] reductase (NADH)gene location: 352911..353729 of length 819, in frame 3. ProbeLocation: 757-816	0.293472	0.732234	0.0424646	0.0116492	1.1264	-1.04092	1.63558	1.96913
META1_0344	conserved hypothetical protein, putative inner membrane proteingene location: 354615..355016 of length 402, in frame 3. ProbeLocation: 40-99	0.00966605	0.0741113	0.000741719	0.000281617	1.5934	-1.19458	2.28778	2.6626
META1_0345	conserved hypothetical protein, putative exported protein, tetratricopeptide TPR_4 domaingene location: 355020..358370 of length 3351, in frame -3. ProbeLocation: 1663-1722	0.167279	0.888516	0.0593428	0.132911	-1.15303	1.02735	-1.19823	-1.17793
META1_0346	hypothetical protein; putative exported proteingene location: 358486..358917 of length 432, in frame -2. ProbeLocation: 199-258	0.0347687	0.449687	0.0171406	0.0047517	1.5045	-1.04141	1.97583	2.0913
META1_0347	Peptidase S9, prolyl oligopeptidasegene location: 359071..361215 of length 2145, in frame -2. ProbeLocation: 22-81	0.0520023	0.724652	0.00620492	0.0011105	1.30181	-1.02596	1.61009	1.75811
META1_0348	Transcriptional regulatory protein mucRgene location: 361644..362081 of length 438, in frame 3. ProbeLocation: 31-90	0.0383251	0.514718	0.00749148	0.0130104	1.75207	1.12571	2.43935	2.81725
META1_0349	hypothetical proteingene location: 362232..362426 of length 195, in frame 3. ProbeLocation: 91-150	0.00155033	0.295196	0.0310287	0.0386265	-1.81876	-1.131	-1.65051	-1.47621
META1_0350	conserved hypothetical proteingene location: 362563..363387 of length 825, in frame 1. ProbeLocation: 43-102	0.132765	0.742573	0.125047	0.0421055	-1.1269	-1.03704	-1.32896	-1.24183
META1_0351	putative sulfur acceptor protein sufEgene location: 363425..363853 of length 429, in frame -1. ProbeLocation: 37-96	0.0281624	0.142523	0.87614	0.0704107	-1.18704	-1.14251	1.02447	1.11814
META1_0352	hypothetical protein; putative sensor protein; sensory_box: PAS domain S-box domaingene location: 363942..365021 of length 1080, in frame -3. ProbeLocation: 46-105	0.00124142	0.620242	0.00120635	0.00128952	-4.15274	-1.04996	-6.02422	-6.09603
META1_0353	fragment of putative PAS sensor histidine kinase/response regulator (C-terminal fragment)gene location: 365174..366073 of length 900, in frame -1. ProbeLocation: 442-501	0.583455	0.832099	0.332596	0.435178	1.07522	-1.02768	1.05107	1.10169
META1_0354	transposase of ISMex22, Tn3 familygene location: 366173..369163 of length 2991, in frame -1. ProbeLocation: 1489-1548	0.883187	0.572132	0.847601	0.162118	1.01928	-1.06533	1.03196	1.2316
META1_0355	site-specific DNA recombinase of ISMex22gene location: 369295..369927 of length 633, in frame 1. ProbeLocation: 307-366	0.429748	0.90874	0.0748473	0.127894	1.10623	-1.01739	1.19072	1.2588
META1_0356	fragment of putative PAS sensor histidine kinase/response regulator (N-terminal fragment)gene location: 369986..372712 of length 2727, in frame -1. ProbeLocation: 1354-1413	0.708572	0.0936122	0.166286	0.277836	-1.04229	-1.31193	-1.1561	-1.15659
META1_0357	hypothetical protein; putative PYP-like sensor domain (PAS domain)gene location: 373399..373908 of length 510, in frame 1. ProbeLocation: 28-87	0.654273	0.146715	0.0534488	0.0921968	1.05744	-1.09353	1.18035	1.18325
META1_0358	conserved hypothetical proteingene location: 374024..374188 of length 165, in frame 2. ProbeLocation: 73-132	0.0295148	0.307215	0.0412335	0.234217	1.67264	1.24777	1.38465	1.26338
META1_0359	putative lactoylglutathione lyasegene location: 374235..374657 of length 423, in frame -3. ProbeLocation: 28-87	0.107875	0.482331	0.00329336	0.000597296	1.17806	-1.0572	-3.14012	-4.48526
META1_0360	hypothetical proteingene location: 375097..376005 of length 909, in frame 1. ProbeLocation: 436-495	0.0100775	0.486076	0.0955498	0.016627	1.54653	-1.07223	1.65784	1.63784
META1_0361	aminopeptidase N, a cysteinylglycinase, (alpha-aminoacylpeptide hydrolase)gene location: 376084..378732 of length 2649, in frame 1. ProbeLocation: 883-942	0.0282364	0.328274	0.00134846	7.25957e-05	1.45125	-1.05554	2.01661	2.23272
META1_0362	putative PAS sensor signal transduction histidine kinasegene location: 378918..381278 of length 2361, in frame 3. ProbeLocation: 37-96	0.2009	0.852403	0.147331	0.0611511	1.20417	-1.0225	1.59529	1.58941
META1_0363	arginase (arginine amidinase)gene location: 381687..382613 of length 927, in frame 3. ProbeLocation: 862-921	0.750663	0.760346	0.617053	0.214729	1.08496	-1.06574	1.22788	1.37342
META1_0365	protein of unknown functiongene location: 384329..384394 of length 66, in frame -1. ProbeLocation: 4-63	0.00602812	0.657783	0.391063	0.0989742	-1.15709	-1.07694	-1.29124	-1.29036
META1_0366	hypothetical proteingene location: 384455..384892 of length 438, in frame -1. ProbeLocation: 205-264	0.0504587	0.0850084	0.00295138	0.0119122	-1.24519	-1.18679	-1.55435	-1.41134
META1_0367	conserved protein of unknown functiongene location: 385283..385444 of length 162, in frame 2. ProbeLocation: 67-126	0.161041	0.79619	0.0213585	0.00322932	1.54003	-1.05347	1.96568	2.11668
META1_0368	Synonym cycY, cutA1,copper binding protein, copper sensitivitygene location: 385524..385847 of length 324, in frame -3. ProbeLocation: 151-210	0.0570854	0.00721561	0.00187741	0.00857509	1.5928	1.99621	2.04379	2.13684
META1_0369	putative inorganic polyphosphate/ATP-NAD kinase (Poly(P)/ATP NAD kinase)gene location: 385953..386723 of length 771, in frame 3. ProbeLocation: 25-84	0.98327	0.63052	0.8333	0.779688	-1.00767	-1.15609	1.09314	1.13427
META1_0370	conserved hypothetical proteingene location: 386792..387019 of length 228, in frame -1. ProbeLocation: 25-84	0.00866704	0.453618	0.0114811	0.000284976	1.46237	1.07069	1.51131	1.59571
META1_0371	Synonym fmu, fsv, rrmB, sun,16S rRNA m5C967 methyltransferase, S-adenosyl-L-methionine-dependentgene location: 387109..388473 of length 1365, in frame 1. ProbeLocation: 28-87	0.844926	0.903211	0.550276	0.412511	1.05923	1.04375	1.35072	1.22716
META1_0372	hypothetical protein; putative exported proteingene location: 388533..388688 of length 156, in frame -3. ProbeLocation: 67-126	0.0180442	0.716817	0.00236205	0.0170134	-1.56524	-1.04049	-1.56536	-1.57068
META1_0373	conserved hypothetical protein precursor ; putative membrane proteingene location: 389044..390078 of length 1035, in frame 1. ProbeLocation: 508-567	0.00571675	0.0054968	0.600678	0.0260929	1.23919	1.39763	1.43071	1.48527
META1_0374	putative 2-amino-3-ketobutyrate coenzyme A ligase (AKB ligase) (Glycine acetyltransferase)gene location: 390449..391642 of length 1194, in frame 2. ProbeLocation: 592-651	0.667065	0.912288	0.326054	0.952106	-1.10897	1.01565	-1.13953	1.01456
META1_0375	hypothetical proteingene location: 391703..392032 of length 330, in frame -1. ProbeLocation: 46-105	2.02727e-05	0.276795	4.98411e-05	0.00134032	-3.84814	-1.20687	-9.21143	-10.5057
META1_0376	Synonym tfpA,malonyl-CoA-[acyl-carrier-protein] transacylasegene location: 392426..393310 of length 885, in frame 2. ProbeLocation: 301-360	0.214814	0.485699	0.374378	0.0674786	-1.15955	-1.08631	1.1206	1.37738
META1_0377	3-oxoacyl-[acyl-carrier-protein] reductasegene location: 393420..394160 of length 741, in frame 3. ProbeLocation: 34-93	0.0030639	0.0706194	0.0286479	0.0517378	-1.62262	-1.15821	-1.34121	-1.27123
META1_0378	Acyl carrier protein (ACP)gene location: 394424..394660 of length 237, in frame 2. ProbeLocation: 112-171	0.0584045	0.583988	0.0160408	0.00894847	1.85796	-1.09202	2.99791	3.84354
META1_0379	Synonym fabJ, cvc, vtr,3-oxoacyl-[acyl-carrier-protein] synthase IIgene location: 394829..396061 of length 1233, in frame 2. ProbeLocation: 1171-1230	0.157781	0.780762	0.0440575	0.0147585	1.14783	-1.01475	1.61914	1.76159
META1_0380	conserved hypothetical proteingene location: 396309..397712 of length 1404, in frame 3. ProbeLocation: 37-96	0.550406	0.664705	0.750327	0.277118	1.06729	-1.04702	1.16667	1.24971
META1_0381	putative haloacid dehalogenase-like hydrolasegene location: 397742..398458 of length 717, in frame -1. ProbeLocation: 37-96	0.04021	0.0627085	0.0123124	0.041699	-1.51417	-1.29263	-1.60165	-1.61151
META1_0382	putative glycoside hydrolase or sugar phosphorilasegene location: 398472..400859 of length 2388, in frame -3. ProbeLocation: 1183-1242	0.0145406	0.992226	0.169205	0.0040782	-1.77334	1.02104	-1.6957	-1.96123
META1_0383	putative acetate kinase (ackA)gene location: 401725..402927 of length 1203, in frame 1. ProbeLocation: 22-81	0.00881108	0.456605	0.000927448	0.00545098	-3.00741	-1.11767	-3.32606	-3.21931
META1_0384	putative membrane protein, component of efflux systemgene location: 402924..403955 of length 1032, in frame 3. ProbeLocation: 499-558	0.0899495	0.21595	0.0205731	0.233945	-1.31767	-1.15544	-1.29859	-1.13281
META1_0385	putative ABC transporter, fused tandem ATPase and permease domainsgene location: 403963..406701 of length 2739, in frame 1. ProbeLocation: 1363-1422	0.00755076	0.621402	0.0106843	0.00516251	-2.16054	-1.0468	-2.31485	-2.1304
META1_0386	putative ABC-2 transporter, permeasegene location: 406703..407902 of length 1200, in frame 2. ProbeLocation: 592-651	0.00910225	0.892854	0.123999	0.0523104	-1.3368	-1.00824	-1.45075	-1.30656
META1_0388	Salicylate hydroxylase (Salicylate 1-monooxygenase)gene location: 410541..411671 of length 1131, in frame 3. ProbeLocation: 559-618	0.35288	0.537379	0.934694	0.9429	-1.27817	-1.07486	-1.01917	1.0381
META1_0390	putative sulfate/thiosulfate transporter subunit ; ATP-binding component of ABC superfamilygene location: 412102..413139 of length 1038, in frame 1. ProbeLocation: 508-567	0.231119	0.144633	0.0616186	0.201345	1.11687	-1.09506	1.17369	1.19101
META1_0391	ABC transporter, periplasmic protein precursor, putative iron transportergene location: 413242..414267 of length 1026, in frame 1. ProbeLocation: 958-1017	0.00562351	0.995079	0.00508043	0.000245907	1.36348	1.00843	1.6746	2.02657
META1_0392	ABC transporter, permease precursor, putative iron transportergene location: 414344..415996 of length 1653, in frame 2. ProbeLocation: 28-87	0.070905	0.704679	0.819865	0.228027	-1.08841	1.03329	1.02895	1.06771
META1_0393	conserved exported protein of unknown functiongene location: 416004..416105 of length 102, in frame -3. ProbeLocation: 16-75	0.0775738	0.981026	0.00536528	0.00863301	1.11424	-1.0028	1.46491	1.47543
META1_0394	conserved hypothetical proteingene location: 416419..416673 of length 255, in frame -2. ProbeLocation: 31-90	0.344799	0.78729	0.00335618	0.00937378	1.12051	-1.04366	1.43028	1.81618
META1_0395	conserved hypothetical protein; putative exported proteingene location: 417844..418809 of length 966, in frame 1. ProbeLocation: 469-528	0.0049304	0.843011	0.0622112	0.00462357	-1.88077	-1.02307	-1.84213	-2.07661
META1_0396	putative flavin containing amine oxidasegene location: 418897..420225 of length 1329, in frame 1. ProbeLocation: 451-510	0.136319	0.621524	0.327951	0.269397	-1.04493	1.02063	-1.11386	-1.10633
META1_0397	putative cyclic nucleotide-binding domaingene location: 420334..420969 of length 636, in frame 1. ProbeLocation: 310-369	0.780812	0.487768	0.673191	0.312498	-1.03782	-1.06256	-1.08401	1.167
META1_0398	hypothetical proteingene location: 420973..421392 of length 420, in frame -2. ProbeLocation: 31-90	0.0480242	0.791787	0.0172309	0.00692393	1.27149	1.02216	1.60086	1.66779
META1_0399	hypothetical proteingene location: 421630..421803 of length 174, in frame 1. ProbeLocation: 40-99	0.0559815	0.340872	0.528783	0.371097	-1.073	1.05123	-1.04859	-1.09488
META1_0400	hypothetical protein; putative exported proteingene location: 421963..422076 of length 114, in frame -2. ProbeLocation: 31-90	0.0476201	0.501271	0.0270988	0.0138913	1.27383	-1.07244	1.41058	1.38285
META1_0401	hypothetical proteingene location: 422230..422517 of length 288, in frame -2. ProbeLocation: 46-105	0.504075	0.196069	0.407811	0.0664484	-1.03478	-1.08257	-1.0768	1.1327
META1_0403	ABC transporter, periplasmic protein, putative sulfate/thiosulfate transportergene location: 423170..424219 of length 1050, in frame 2. ProbeLocation: 511-570	0.256089	0.164443	0.293822	0.154107	1.27195	-1.39698	1.41483	1.4331
META1_0404	Synonym cysT,ABC transporter, permease, putative sulfate/thiosulfate transportergene location: 424224..425078 of length 855, in frame 3. ProbeLocation: 31-90	0.330621	0.232888	0.0294622	0.0430858	1.17625	-1.18706	1.595	1.45387
META1_0405	ABC transporter, permease, putative sulfate/thiosulfate transportergene location: 425119..425973 of length 855, in frame 1. ProbeLocation: 409-468	0.248293	0.802178	0.21434	0.0446663	1.24592	-1.01505	1.34872	1.48381
META1_0407	transposase of ISMex1, IS3 family (ORF 1)gene location: 427256..427522 of length 267, in frame 2. ProbeLocation: 127-186	0.840346	0.987657	0.78526	0.992833	-1.05284	-1.00297	1.05684	1.00381
META1_0408	transposase of ISMex1, IS3 family (ORF 2)gene location: 427546..428367 of length 822, in frame 1. ProbeLocation: 397-456	0.761288	0.165596	0.203113	0.715323	1.01994	1.10255	1.09887	1.03285
META1_0410	conserved hypothetical protein, putative integral membrane proteingene location: 434567..435037 of length 471, in frame -1. ProbeLocation: 226-285	0.647624	0.565274	0.0196138	0.0476398	-1.02764	1.0458	-1.27728	-1.2393
META1_0411	endonuclease III DNA glycosylase/apyrimidinic (AP) lyasegene location: 435220..435921 of length 702, in frame 1. ProbeLocation: 22-81	0.866623	0.959718	0.121874	0.0633402	1.02623	1.0067	1.41878	1.35062
META1_0412	Synonym adeg,phosphoribosylaminoimidazole-succinocarboxamide synthetase (SAICAR synthetase)gene location: 436145..436909 of length 765, in frame 2. ProbeLocation: 31-90	0.165819	0.992327	0.0572852	0.0284554	1.39549	1.01172	2.06916	2.34131
META1_0413	conserved hypothetical protein, putative glycosyl transferasegene location: 436916..438571 of length 1656, in frame -1. ProbeLocation: 814-873	0.695062	0.527026	0.897915	0.773605	1.15739	1.20154	1.03405	1.079
META1_0414	putative glycosyl transferasegene location: 438568..440382 of length 1815, in frame -2. ProbeLocation: 31-90	0.0917001	0.785477	0.389337	0.00473965	-1.65589	-1.0619	-1.29532	-1.71377
META1_0415	conserved hypothetical proteingene location: 440668..441159 of length 492, in frame -2. ProbeLocation: 25-84	0.588029	0.258844	0.13874	0.0188718	1.05698	-1.11545	1.3154	1.58206
META1_0416	conserved hypothetical protein; putative exported protein; putative invasion proteingene location: 441219..441761 of length 543, in frame -3. ProbeLocation: 37-96	0.890179	0.769115	0.353628	0.0894858	1.01889	1.03844	1.31282	1.50349
META1_0417	hypothetical proteingene location: 441998..442417 of length 420, in frame 2. ProbeLocation: 199-258	0.00147753	0.0626089	0.000521261	0.00697402	2.02468	1.18173	1.90506	1.80096
META1_0418	putative metal-dependent hydrolasegene location: 442504..443229 of length 726, in frame -2. ProbeLocation: 349-408	0.0645865	0.576582	0.0351915	0.0739267	1.30459	1.096	1.51094	1.47732
META1_0419	intracellular PHB depolymerasegene location: 443325..444569 of length 1245, in frame -3. ProbeLocation: 34-93	0.0865727	0.800997	0.100314	0.0240112	1.25433	1.01967	1.24922	1.29182
META1_0420	two component sensor histidine kinase, RegSgene location: 444715..446109 of length 1395, in frame 1. ProbeLocation: 34-93	0.0297845	0.7548	0.00843312	0.000408685	1.1478	-1.00487	-1.49311	-1.74782
META1_0421	two-component transcriptional regulator RegR, Fis familygene location: 446146..446748 of length 603, in frame 1. ProbeLocation: 43-102	0.00532145	0.374671	0.0789246	0.0862588	1.44241	1.09401	1.30585	1.24729
META1_0422	conserved hypothetical protein; putative exported proteingene location: 446931..447155 of length 225, in frame 3. ProbeLocation: 37-96	0.0475536	0.485498	0.000316551	0.00126286	1.24527	1.0271	1.8554	2.21482
META1_0423	Synonym purS,Phosphoribosylformylglycinamidine synthetase PurSgene location: 447347..447586 of length 240, in frame 2. ProbeLocation: 103-162	0.116037	0.701384	0.0272325	0.000857648	1.25225	-1.02577	1.8243	2.35073
META1_0424	phosphoribosylformylglycinamidine synthase Igene location: 447586..448266 of length 681, in frame 1. ProbeLocation: 37-96	0.0187965	0.344586	0.000533086	0.001351	1.26029	1.05758	1.69398	1.958
META1_0425	adenine phosphoribosyltransferasegene location: 448392..448937 of length 546, in frame -3. ProbeLocation: 37-96	0.143481	0.905173	0.0215563	0.000986158	1.17226	1.01803	2.0298	2.54361
META1_0426	Synonym ssyA,inositol monophosphatasegene location: 449020..449814 of length 795, in frame -2. ProbeLocation: 388-447	0.0632668	0.442024	0.00845988	0.000919572	1.09937	1.07538	1.58406	1.86998
META1_0427	thiamine-phosphate pyrophosphorylase (TMP pyrophosphorylase) (TMP-PPase) (thiamine-phosphate synthase)gene location: 450098..450715 of length 618, in frame -1. ProbeLocation: 295-354	0.465821	0.00520006	0.899363	0.836117	-1.05521	-1.18655	1.02027	1.00881
META1_0428	Synonym thiB,thiazole synthasegene location: 450722..451543 of length 822, in frame -1. ProbeLocation: 46-105	0.00140521	0.610695	0.00361215	0.000156906	1.6245	1.02184	2.04245	2.27128
META1_0429	thiamin biosynthesis proteinsulfur carrier) ThiSgene location: 451546..451758 of length 213, in frame -2. ProbeLocation: 25-84	0.00279294	0.01964	6.56656e-05	0.00394101	1.37337	2.05793	1.54685	1.72994
META1_0430	glycine oxidasegene location: 451755..452990 of length 1236, in frame -3. ProbeLocation: 610-669	0.000501149	0.146818	0.0392193	0.00659999	-1.42811	-1.16212	-1.51561	-1.82189
META1_0431	putative Adenylate/Guanylate cyclasegene location: 453315..454589 of length 1275, in frame -3. ProbeLocation: 34-93	0.0341579	0.498815	0.450783	0.954711	1.2505	-1.08609	-1.0681	-1.00247
META1_0432	hypothetical proteingene location: 454886..455254 of length 369, in frame 2. ProbeLocation: 178-237	0.417979	0.395131	0.089978	0.0740238	1.19205	-1.17436	1.39079	1.72717
META1_0433	hypothetical proteingene location: 455546..456550 of length 1005, in frame 2. ProbeLocation: 40-99	0.190621	0.781698	0.087912	0.0700412	1.16687	1.05954	1.251	1.33748
META1_0434	major facilitator superfamily (MFS_1) transporter ( Putative tartrate transporter, ttuB)gene location: 456559..457899 of length 1341, in frame 1. ProbeLocation: 664-723	0.164208	0.764373	0.0480993	0.0472232	1.1457	-1.02445	1.1903	1.22461
META1_0435	sigma D (sigma 70) factor of RNA polymerasegene location: 457944..459944 of length 2001, in frame -3. ProbeLocation: 991-1050	0.839138	0.706213	0.766731	0.136933	1.02262	-1.04929	1.0397	1.24647
META1_0436	DNA primasegene location: 460146..462071 of length 1926, in frame -3. ProbeLocation: 31-90	0.84311	0.706597	0.00672586	0.0229117	1.02151	-1.05304	1.23098	1.45504
META1_0437	Gluconolactonase (D-glucono-delta-lactone lactonohydrolase)gene location: 462206..463192 of length 987, in frame 2. ProbeLocation: 40-99	0.320619	0.806376	0.437636	0.510851	-1.36025	1.07931	-1.36191	-1.18735
META1_0438	conserved exported protein of unknown functiongene location: 463189..464355 of length 1167, in frame 1. ProbeLocation: 34-93	0.0850476	0.276303	0.0530049	0.105455	-1.39444	-1.199	-1.65456	-1.6205
META1_0440	Synonym arg, pyrA, cap,carbamoyl phosphate synthetase, glutamine amidotransferase small subunitgene location: 465192..466442 of length 1251, in frame 3. ProbeLocation: 427-486	0.0865237	0.932194	0.00105286	0.0075416	1.30496	-1.00059	2.01333	2.44981
META1_0441	hypothetical protein; putative membrane proteingene location: 466582..466956 of length 375, in frame 1. ProbeLocation: 175-234	0.573625	0.964487	0.206763	0.0458058	1.09944	1.00132	1.4248	1.60797
META1_0442	hypothetical proteingene location: 466997..469672 of length 2676, in frame -1. ProbeLocation: 1330-1389	0.889578	0.916579	0.228625	0.782804	1.00864	-1.00425	-1.04374	1.01941
META1_0443	Flagellar basal-body rod protein flgBgene location: 469830..470219 of length 390, in frame 3. ProbeLocation: 40-99	0.000298399	0.251625	0.000191379	0.0116558	1.18837	-1.04065	1.34539	1.44475
META1_0444	Synonym flaW,flagellar biosynthesis; cell-proximal portion of basal-body rodgene location: 470216..470632 of length 417, in frame 2. ProbeLocation: 199-258	0.868796	0.930056	0.757885	0.734865	1.01659	1.01045	1.03474	1.03742
META1_0445	Flagellar hook-basal body complex protein FliEgene location: 470646..470999 of length 354, in frame 3. ProbeLocation: 166-225	0.450942	0.602883	0.617385	0.544007	-1.11552	-1.07782	-1.05621	-1.08823
META1_0448	Synonym flaM,flagella basal body P-ring proteingene location: 472438..473565 of length 1128, in frame 1. ProbeLocation: 22-81	0.449151	0.95182	0.0294632	0.00136243	1.13644	-1.0004	1.34559	1.50324
META1_0449	conserved hypothetical protein; putative exported proteingene location: 473565..474149 of length 585, in frame 3. ProbeLocation: 43-102	0.497564	0.599736	0.73857	0.462008	-1.24919	-1.16853	-1.12562	-1.27147
META1_0451	Flagellar basal body-associated protein FliLgene location: 474939..475421 of length 483, in frame 3. ProbeLocation: 232-291	0.222261	0.220132	0.0567291	0.00726417	1.16829	-1.07288	1.36148	1.36984
META1_0452	Synonym flaR,flagellar biosynthesis protein FliPgene location: 475418..476200 of length 783, in frame 2. ProbeLocation: 43-102	0.479197	0.62161	0.240892	0.0922537	1.12693	1.1038	1.34517	1.49251
META1_0453	Hypothetical proteingene location: 476369..476599 of length 231, in frame -1. ProbeLocation: 100-159	0.00522135	0.106061	0.00126952	0.0298042	-1.25559	1.05623	-1.64672	-1.57391
META1_0454	Flagellar M-ring protein FliFgene location: 476713..478392 of length 1680, in frame 1. ProbeLocation: 829-888	0.282256	0.780287	0.421982	0.0487203	1.19427	-1.07124	1.24928	1.43354
META1_0455	conserved hypothetical proteingene location: 478392..479117 of length 726, in frame 3. ProbeLocation: 37-96	0.835133	0.833443	0.614052	0.127983	1.02517	-1.02563	1.08865	1.20916
META1_0457	chemotaxis protein MotCgene location: 480525..481904 of length 1380, in frame 3. ProbeLocation: 25-84	0.137134	0.214181	0.0245598	0.019137	1.22773	1.22964	1.57944	1.66935
META1_0458	fragment of conserved protein of unknown function (N-terminal fragment)gene location: 481944..483182 of length 1239, in frame 3. ProbeLocation: 43-102	0.0309945	0.706074	0.0491549	0.0153596	-1.80447	-1.03149	-1.50014	-1.52914
META1_0459	fragment of conserved protein of unknown function (C-terminal fragment)gene location: 483098..483796 of length 699, in frame 2. ProbeLocation: 337-396	0.818257	0.13331	0.777603	0.366095	1.07349	-1.35274	1.12055	1.26678
META1_0460	conserved hypothetical proteingene location: 483750..484418 of length 669, in frame 3. ProbeLocation: 319-378	0.176156	0.739989	0.0452162	0.0030944	1.23844	-1.02518	1.50045	1.70999
META1_0461	Two-component response regulatorgene location: 484426..485127 of length 702, in frame -2. ProbeLocation: 340-399	0.189057	0.207605	0.438215	0.259579	1.24645	-1.13307	1.15585	1.19542
META1_0462	conserved hypothetical proteingene location: 485349..485795 of length 447, in frame -3. ProbeLocation: 43-102	0.222003	0.125383	0.0145694	0.0441137	1.13995	-1.13534	1.26346	1.36531
META1_0465	flagellar motor switch protein fliNgene location: 487999..488325 of length 327, in frame -2. ProbeLocation: 148-207	0.315505	0.89496	0.211347	0.175684	-1.10461	-1.00998	1.15288	1.15474
META1_0466	conserved hypothetical protein; putative exported proteingene location: 488526..488798 of length 273, in frame 3. ProbeLocation: 121-180	0.0491447	0.0205526	0.0886642	0.0752003	1.45651	2.2077	2.10521	2.21078
META1_0467	hypothetical proteingene location: 488812..489108 of length 297, in frame -2. ProbeLocation: 43-102	0.0701437	0.680621	0.0201259	0.594169	1.22592	-1.02965	1.14453	1.03926
META1_0469	Chemotaxis protein MotA (Motility protein A)gene location: 490141..491016 of length 876, in frame -2. ProbeLocation: 37-96	0.871065	0.214609	0.804065	0.700676	-1.06353	-1.16967	1.16788	-1.14372
META1_0470	Synonym htpO, clpQ, yiiC,ATP-dependent protease hslVgene location: 491214..491774 of length 561, in frame 3. ProbeLocation: 271-330	0.0200992	0.365789	0.0187695	0.0125845	1.41246	1.11492	1.57707	1.4265
META1_0471	Synonym htpI, clpY,ATP-dependent hsl protease ATP-binding subunit hslUgene location: 491886..493199 of length 1314, in frame 3. ProbeLocation: 34-93	0.00215717	0.0498241	0.00148411	0.00159645	1.67441	1.14226	1.85388	1.93978
META1_0472	putative membrane protein DUF6 precursor, putative threonine and homoserine efflux proteingene location: 493202..494092 of length 891, in frame 2. ProbeLocation: 436-495	0.0476423	0.35431	0.0210363	0.00775408	1.30454	1.07393	1.44759	1.50395
META1_0473	Beta-lactamase-likegene location: 494126..495187 of length 1062, in frame -1. ProbeLocation: 523-582	0.00327228	0.105488	0.000933965	0.0339125	1.88462	1.19831	1.89511	1.78968
META1_0474	putative rieske 2Fe-2S family proteingene location: 495237..496322 of length 1086, in frame -3. ProbeLocation: 532-591	0.864632	0.115583	0.00349013	0.00221211	1.01463	1.26931	1.30509	1.56594
META1_0475	hypothetical proteingene location: 496869..497375 of length 507, in frame -3. ProbeLocation: 244-303	0.791591	0.230908	0.700129	0.257975	-1.03451	1.0706	1.04525	1.06707
META1_0476	conserved hypothetical proteingene location: 497674..497895 of length 222, in frame 1. ProbeLocation: 100-159	0.956067	0.84489	0.072725	0.0203964	1.01306	-1.00795	1.54877	2.01838
META1_0477	signal recognition particle protein, GTPasegene location: 497914..499476 of length 1563, in frame 1. ProbeLocation: 28-87	0.0278352	0.866366	0.0202354	0.000303595	1.48521	1.03083	2.39333	3.0959
META1_0478	putative chorismate mutasegene location: 499473..499820 of length 348, in frame 3. ProbeLocation: 118-177	0.343998	0.742133	0.0374382	0.00843726	1.24564	-1.03619	2.51572	3.48141
META1_0479	ribosomal protein S16gene location: 499820..500182 of length 363, in frame 2. ProbeLocation: 37-96	0.085742	0.601644	0.00113861	0.00168329	1.39249	1.09245	2.37586	2.87291
META1_0480	putative 16S rRNA processing proteingene location: 500307..500978 of length 672, in frame 3. ProbeLocation: 22-81	0.776491	0.699765	0.187045	0.0396387	-1.04758	-1.05757	1.69312	2.04133
META1_0481	conserved hypothetical protein; putative membrane proteingene location: 500986..501780 of length 795, in frame -2. ProbeLocation: 385-444	0.000551967	0.222627	0.013918	0.0646105	-1.70461	-1.10572	-1.54319	-1.32445
META1_0482	conserved hypothetical protein; putative exported proteingene location: 501849..502580 of length 732, in frame -3. ProbeLocation: 355-414	0.0405989	0.89585	0.156019	0.0293944	-2.69491	1.08693	-2.08579	-3.17064
META1_0483	hypothetical protein; putative exported proteingene location: 502690..503007 of length 318, in frame 1. ProbeLocation: 37-96	0.000547069	0.21521	0.000730603	3.17436e-05	-3.13455	-1.39943	-13.0141	-21.7784
META1_0484	tRNA (guanine)-methyltransferasegene location: 503117..503839 of length 723, in frame 2. ProbeLocation: 34-93	0.00650375	0.0321717	0.000249548	0.0024431	-2.33114	-1.38071	-2.77536	-2.38221
META1_0485	phosphoserine aminotransferasegene location: 504013..505188 of length 1176, in frame 1. ProbeLocation: 400-459	0.222185	0.902685	0.06067	0.00340608	1.163	-1.0033	1.87942	2.26538
META1_0487	conserved hypothetical proteingene location: 506931..507281 of length 351, in frame 3. ProbeLocation: 166-225	0.616854	0.96565	0.231069	0.660492	-1.08811	-1.00747	-1.0946	1.06742
META1_0488	putative translation initiation factor, aIF-2B alpha subunit (eIF-2B)gene location: 507424..508521 of length 1098, in frame 1. ProbeLocation: 43-102	0.507083	0.543792	0.0287108	5.14775e-05	1.0676	-1.08231	1.4132	1.82108
META1_0489	putative DNA-binding proteingene location: 508533..508880 of length 348, in frame -3. ProbeLocation: 169-228	0.00472005	0.207013	0.000237368	9.7062e-05	-2.89444	-1.20718	-5.648	-8.05553
META1_0490	putative multidrug efflux system transporter mdtKgene location: 508946..510364 of length 1419, in frame -1. ProbeLocation: 28-87	0.675202	0.890607	0.524875	0.615815	1.04751	1.01377	1.09867	1.24642
META1_0491	ABC transporter, fused ATPase and permease domainsgene location: 510389..512245 of length 1857, in frame -1. ProbeLocation: 922-981	0.485066	0.622348	0.147326	0.0981775	1.06776	-1.06823	-1.27867	-1.33829
META1_0492	putative rRNA methylasegene location: 512386..512835 of length 450, in frame 1. ProbeLocation: 25-84	0.0202937	0.288852	0.0335883	0.0538637	-1.64129	-1.09541	-1.35942	-1.30171
META1_0493	putative methyl-accepting chemotaxis sensory transducergene location: 513130..514764 of length 1635, in frame 1. ProbeLocation: 541-600	0.364188	0.268977	0.121175	0.233267	-1.10539	-1.10927	-1.16411	-1.14681
META1_0494	conserved hypothetical proteingene location: 515027..516166 of length 1140, in frame 2. ProbeLocation: 556-615	0.729788	0.0335368	0.0404989	0.000995883	-1.04834	-1.18753	-1.44596	-1.61167
META1_0495	conserved hypothetical protein; putative membrane proteingene location: 516163..516831 of length 669, in frame 1. ProbeLocation: 34-93	0.426084	0.445237	0.164292	0.216215	1.11638	1.07089	-1.08456	-1.0964
META1_0496	putative inner membrane protein (yqiK-like)gene location: 516868..518571 of length 1704, in frame 1. ProbeLocation: 31-90	0.699755	0.767627	0.160572	0.565262	1.05841	-1.04696	1.20756	1.10261
META1_0497	putative TonB-dependent siderophore receptorgene location: 518775..520949 of length 2175, in frame 3. ProbeLocation: 1075-1134	0.0226315	0.728202	0.081816	0.0255137	-1.2483	-1.01943	-1.23162	-1.12624
META1_0498	Synonym popB, sec,Coproporphyrinogen III oxidase, aerobic (Coproporphyrinogenase) (Coprogen oxidase)gene location: 520993..521916 of length 924, in frame 1. ProbeLocation: 451-510	0.924615	0.970067	0.839462	0.453322	1.03819	1.02112	1.12321	1.37271
META1_0499	Exodeoxyribonuclease Vgene location: 521964..523085 of length 1122, in frame 3. ProbeLocation: 40-99	0.512542	0.551171	0.491661	0.0821577	-1.02776	-1.05385	1.06836	1.21121
META1_0500	conserved hypothetical protein; putative aminotransferasegene location: 523236..524513 of length 1278, in frame -3. ProbeLocation: 37-96	0.0522017	0.901793	0.00855852	0.00176969	1.56552	1.03	2.75173	3.58635
META1_0501	Two-component response regulatorgene location: 524898..525578 of length 681, in frame 3. ProbeLocation: 31-90	0.139576	0.587983	0.177959	0.11035	-1.34407	-1.12626	-1.47222	-1.53918
META1_0502	putative flagellin (flaA-like; flaB-like)gene location: 525698..527056 of length 1359, in frame -1. ProbeLocation: 670-729	0.486076	0.0762774	0.436059	0.301669	-1.08142	-1.3147	-1.14643	-1.21876
META1_0503	conserved hypothetical proteingene location: 527609..527908 of length 300, in frame -1. ProbeLocation: 136-195	0.130393	0.260298	0.0656464	0.0284646	1.23675	-1.22773	1.5739	1.65954
META1_0504	hypothetical proteingene location: 528111..528680 of length 570, in frame 3. ProbeLocation: 280-339	0.5108	0.73681	0.854083	0.28644	-1.03196	1.04039	1.02697	1.10665
META1_0505	hypothetical proteingene location: 528853..530106 of length 1254, in frame 1. ProbeLocation: 610-669	0.0117484	0.396264	0.0570956	0.0011193	1.2214	-1.07435	1.50487	1.78162
META1_0506	Flagellar basal-body rod protein flgFgene location: 530112..530840 of length 729, in frame 3. ProbeLocation: 46-105	0.0649549	0.195537	0.0623209	0.0689409	-1.19302	-1.12019	-1.24908	-1.25012
META1_0508	flagellar hook protein FlgEgene location: 532256..533467 of length 1212, in frame 2. ProbeLocation: 37-96	0.661181	0.940794	0.249107	0.393445	1.06089	-1.01381	1.13389	1.2238
META1_0509	FlgK proteingene location: 533546..535009 of length 1464, in frame 2. ProbeLocation: 22-81	0.476742	0.349725	0.635593	0.779345	-1.08553	-1.09246	-1.10242	-1.04158
META1_0510	FlgL proteingene location: 535017..536069 of length 1053, in frame 3. ProbeLocation: 511-570	0.59895	0.700223	0.302577	0.0669194	1.01687	-1.02136	1.43649	1.15281
META1_0511	Flagellar protein FlaFgene location: 536110..536460 of length 351, in frame 1. ProbeLocation: 37-96	0.123797	0.887444	0.0325006	0.0130159	1.32523	-1.02037	1.46726	1.64698
META1_0512	flagellum biosynthesis repressor protein FlbTgene location: 536471..536992 of length 522, in frame 2. ProbeLocation: 31-90	0.31347	0.728557	0.0984675	0.0462872	1.2554	-1.07355	1.55164	1.77932
META1_0513	FlgD ( BASAL-BODY ROD MODIFICATION PROTEIN)/hook formation proteingene location: 536999..537406 of length 408, in frame 2. ProbeLocation: 193-252	0.0226659	0.446194	0.00448174	0.00164002	1.43772	-1.08727	1.99721	2.61825
META1_0514	Putative outer proteins translocation protein Sgene location: 537537..537803 of length 267, in frame 3. ProbeLocation: 31-90	0.748116	0.865732	0.381668	0.184008	1.12563	-1.05305	1.32618	1.66187
META1_0517	conserved hypothetical proteingene location: 540988..541398 of length 411, in frame 1. ProbeLocation: 31-90	0.189231	0.87007	0.0565477	0.25343	-1.10618	-1.01159	-1.32527	-1.10217
META1_0518	conserved hypothetical proteingene location: 541474..541944 of length 471, in frame 1. ProbeLocation: 43-102	0.807702	0.918559	0.930234	0.603306	-1.03977	-1.03704	1.1113	1.04782
META1_0519	conserved hypothetical proteingene location: 541950..542282 of length 333, in frame 3. ProbeLocation: 22-81	0.109327	0.545044	0.236111	0.00646362	1.15538	-1.05278	1.14067	1.43143
META1_0520	conserved hypothetical protein; putative membrane or exported proteingene location: 542286..542732 of length 447, in frame 3. ProbeLocation: 25-84	0.244528	0.583247	0.15657	0.11827	1.11885	1.07415	1.3286	1.31869
META1_0521	putative dihydrodipicolinate synthase (dapA-like)gene location: 542828..543721 of length 894, in frame 2. ProbeLocation: 430-489	0.680427	0.531455	0.0772946	0.803799	1.03888	1.12859	1.1661	1.03354
META1_0522	conserved hypothetical proteingene location: 543823..544809 of length 987, in frame 1. ProbeLocation: 43-102	0.116266	0.933827	0.112271	0.0929109	-1.20309	-1.0049	-1.30248	-1.24419
META1_0523	conserved hypothetical proteingene location: 544825..545232 of length 408, in frame -2. ProbeLocation: 25-84	0.0918846	0.0908236	0.746375	0.169873	-1.18726	-1.22887	-1.2127	-1.12525
META1_0524	conserved hypothetical protein; putative peptidoglycan-binding domain-containing protein; putative membrane proteingene location: 545262..546014 of length 753, in frame -3. ProbeLocation: 364-423	0.547051	0.870217	0.286001	0.206182	1.04761	-1.01048	1.07011	1.09447
META1_0525	Two-component sensor histidine kinase with a PAS domaingene location: 546058..547998 of length 1941, in frame -2. ProbeLocation: 28-87	0.830238	0.209317	0.448898	0.835698	1.01356	-1.17609	-1.03051	1.01101
META1_0526	hypothetical protein; putative membrane or exported proteingene location: 548377..548709 of length 333, in frame 1. ProbeLocation: 34-93	0.00973657	0.121338	0.715945	0.921992	-1.15388	-1.18524	-1.07345	-1.01459
META1_0528	conserved exported protein of unknown functiongene location: 549900..549998 of length 99, in frame 3. ProbeLocation: 28-87	0.373824	0.148667	0.01261	0.0118716	1.19731	-1.41222	-2.32744	-2.59169
META1_0529	exported protein of unknown functiongene location: 550012..550137 of length 126, in frame -2. ProbeLocation: 31-90	0.594444	0.2932	0.826833	0.182431	1.09832	-1.22674	1.08227	1.2972
META1_0530	Major facilitator superfamily transport proteingene location: 550134..551363 of length 1230, in frame -3. ProbeLocation: 601-660	0.953531	0.239533	0.586905	0.387497	-1.01019	1.18881	1.10227	1.17826
META1_0531	Major facilitator superfamily transport proteingene location: 551423..552604 of length 1182, in frame -1. ProbeLocation: 28-87	0.633901	0.856786	0.710827	0.731409	1.21993	1.10505	1.27744	1.28941
META1_0532	putative transcriptional regulator, HxlR familygene location: 552747..553199 of length 453, in frame 3. ProbeLocation: 217-276	0.177177	0.865802	0.195344	0.124742	-1.1902	-1.03047	-1.21643	-1.44401
META1_0533	Penicillin-binding protein 1Agene location: 553499..555991 of length 2493, in frame 2. ProbeLocation: 1240-1299	0.70372	0.31046	0.967443	0.655296	1.04919	-1.05572	1.01724	1.06294
META1_0534	putative Methyl-accepting chemotaxis protein/ histidine kinasegene location: 556198..557895 of length 1698, in frame 1. ProbeLocation: 25-84	0.118985	0.246549	0.385427	0.718915	1.11798	-1.16845	-1.10084	1.06091
META1_0535	AMP nucleosidasegene location: 557973..559460 of length 1488, in frame -3. ProbeLocation: 736-795	0.00120439	0.272788	0.0585678	0.0023613	-1.26413	-1.05807	-1.24104	-1.4141
META1_0536	Conserved hypothetical proteingene location: 559625..560131 of length 507, in frame 2. ProbeLocation: 31-90	0.0177216	0.192013	0.434781	0.00385902	1.12261	1.05517	1.12411	1.20404
META1_0537	conserved hypothetical proteingene location: 560151..561461 of length 1311, in frame -3. ProbeLocation: 637-696	0.0302549	0.0496765	0.0193191	0.0193404	1.29975	1.14151	1.21643	1.33018
META1_0538	hypothetical proteingene location: 561670..562512 of length 843, in frame -2. ProbeLocation: 31-90	0.753934	0.104828	0.0675136	0.0137182	1.02003	-1.35002	-1.76836	-1.70572
META1_0539	conserved hypothetical proteingene location: 562984..563415 of length 432, in frame -2. ProbeLocation: 25-84	0.63684	0.132974	0.278273	0.146749	1.1271	-1.42847	-1.37309	-1.59718
META1_0540	Histone deacetylase family proteingene location: 563477..564370 of length 894, in frame -1. ProbeLocation: 28-87	0.951209	0.416356	0.758996	0.867691	1.00708	-1.16994	-1.07663	-1.03071
META1_0541	Ceramide glucosyltransferasegene location: 564486..565670 of length 1185, in frame 3. ProbeLocation: 583-642	0.129087	0.611288	0.294491	0.251231	-1.20185	-1.10693	-1.1842	1.11035
META1_0542	Putative crescentin ( creS )gene location: 566172..567719 of length 1548, in frame 3. ProbeLocation: 763-822	0.0666656	0.231127	0.102337	0.00642	-1.28338	-1.13548	-1.27235	-1.52982
META1_0543	hypothetical protein, putative chaperone-like proteingene location: 567830..568267 of length 438, in frame 2. ProbeLocation: 31-90	0.575956	0.791549	0.799808	0.983235	1.06909	1.05067	1.05715	1.00684
META1_0544	hypothetical protein, lamin-like proteingene location: 568285..568773 of length 489, in frame 1. ProbeLocation: 232-291	0.0485342	0.13139	0.160069	0.139419	-1.09276	-1.17101	-1.18078	-1.16393
META1_0545	permease; putative ethanolamine transportergene location: 569013..570389 of length 1377, in frame 3. ProbeLocation: 673-732	0.0602303	0.372985	0.156643	0.244531	1.23965	-1.06507	1.32588	1.32924
META1_0546	putative Glutamine amidotransferase, class-I family protein (guaA-like)gene location: 570400..571092 of length 693, in frame 1. ProbeLocation: 337-396	0.0765626	0.347974	0.545709	0.119409	1.11687	1.05581	1.0706	1.0973
META1_0547	Putative oxidoreductase, aldo/keto reductase familygene location: 571094..572110 of length 1017, in frame -1. ProbeLocation: 496-555	0.955397	0.265515	0.0574206	0.287708	-1.00989	-1.11594	1.08126	1.16834
META1_0548	fragment of transcriptional regulator, AraC family (N-terminal fragment)gene location: 572259..572765 of length 507, in frame 3. ProbeLocation: 244-303	0.0990693	0.66797	0.161843	0.133981	1.14615	-1.03794	1.24715	1.19421
META1_0549	fragment of transcriptional regulator, AraC family (C_terminal fragment)gene location: 572886..573170 of length 285, in frame 3. ProbeLocation: 127-186	0.880725	0.980793	0.543662	0.822759	-1.03882	-1.00752	-1.24576	-1.08764
META1_0550	Oxidoreductasegene location: 573423..574649 of length 1227, in frame -3. ProbeLocation: 40-99	0.0491682	0.300123	0.120464	0.0211989	1.15649	-1.0482	-1.17158	-1.08966
META1_0551	putative membrane protein, putative DedA family proteingene location: 574860..575441 of length 582, in frame 3. ProbeLocation: 280-339	0.750036	0.142575	0.0674538	6.26912e-05	1.02136	-1.11934	1.37166	1.56547
META1_0552	putative DsbB-like disulfide oxidoreductase precursorgene location: 575438..575962 of length 525, in frame 2. ProbeLocation: 247-306	0.0166795	0.168642	0.000674867	0.0188841	-1.49394	-1.13157	-1.8427	-2.07704
META1_0553	conserved hypothetical proteingene location: 575926..576543 of length 618, in frame -2. ProbeLocation: 295-354	0.00123727	0.405199	0.000242636	4.92413e-05	-2.02752	-1.10906	-3.35975	-9.08531
META1_0554	putative Acyltransferase 3gene location: 576926..578116 of length 1191, in frame 2. ProbeLocation: 583-642	0.163444	0.876189	0.365593	0.463891	1.07465	-1.01388	1.07492	1.17559
META1_0555	conserved protein of unknown function (DUF589)gene location: 578132..578554 of length 423, in frame -1. ProbeLocation: 25-84	0.964395	0.873153	0.560576	0.276101	-1.00818	-1.04673	1.28828	1.62526
META1_0556	glycerol-3-phosphate dehydrogenase (NAD+)gene location: 578656..579681 of length 1026, in frame -2. ProbeLocation: 28-87	0.577501	0.562799	0.214228	0.345334	-1.0593	-1.07482	-1.21404	-1.15992
META1_0557	methyl-accepting chemotaxis receptor/sensory transducergene location: 580302..581702 of length 1401, in frame 3. ProbeLocation: 685-744	0.745365	0.085991	0.0190513	0.00799835	-1.04239	-1.38935	-2.01913	-1.7178
META1_0558	Synonym gcp,O-sialoglycoprotein endopeptidase, with actin-like ATPase domaingene location: 581719..582762 of length 1044, in frame -2. ProbeLocation: 40-99	0.11418	0.198932	0.36983	0.518471	-1.16907	-1.16727	-1.12393	-1.05677
META1_0559	putative uroporphyrinogen III synthasegene location: 582940..583650 of length 711, in frame 1. ProbeLocation: 346-405	0.997406	0.527546	0.848604	0.831507	1.00979	-1.26355	1.10148	1.08125
META1_0561	conserved hypothetical protein; two putative methyl-accepting chemotaxis domains, putative FOG:PAS/PAC domaingene location: 583926..586094 of length 2169, in frame 3. ProbeLocation: 1075-1134	0.123152	0.760765	0.143136	0.0182483	-1.20868	1.04031	-1.46141	-1.6895
META1_0562	conserved hypothetical protein; putative exported proteingene location: 586212..587747 of length 1536, in frame 3. ProbeLocation: 757-816	0.136683	0.421126	0.0244017	0.0138856	-1.11337	1.02999	-1.39021	-1.38093
META1_0563	fragment of putative resolvase (C-terminal fragment)gene location: 588354..588719 of length 366, in frame -3. ProbeLocation: 169-228	0.710539	0.158243	0.534017	0.86095	-1.12424	-1.85284	-1.10766	1.058
META1_0564	Hypothetical proteingene location: 588789..589145 of length 357, in frame 3. ProbeLocation: 43-102	0.689167	0.19733	0.652866	0.619284	-1.0664	-1.10722	-1.05672	1.15083
META1_0565	transposase of ISMex3, IS256 familygene location: 589165..590475 of length 1311, in frame 1. ProbeLocation: 46-105	0.169129	0.0875863	0.166697	0.198141	-1.15894	-1.16761	-1.19458	-1.14308
META1_0566	fragment of putative resolvase (N-terminal fragment)gene location: 590485..591621 of length 1137, in frame -2. ProbeLocation: 553-612	0.947386	0.461553	0.300134	0.98409	1.02415	-1.19223	-1.10784	1.00571
META1_0567	conserved hypothetical proteingene location: 591614..592039 of length 426, in frame -1. ProbeLocation: 43-102	0.0294067	0.247734	0.0538421	0.348494	-1.13337	1.0503	-1.33846	-1.31394
META1_0568	transposase of ISMex3, IS256 familygene location: 592159..593469 of length 1311, in frame -2. ProbeLocation: 28-87	0.43787	0.166014	0.745102	0.738647	-1.07936	-1.16863	-1.07463	-1.04638
META1_0569	conserved hypothetical proteingene location: 594281..594562 of length 282, in frame 2. ProbeLocation: 133-192	0.00345239	0.701451	0.000368502	0.000635009	-4.17613	-1.03484	-14.6476	-14.8528
META1_0570	hypothetical proteingene location: 594593..594823 of length 231, in frame -1. ProbeLocation: 43-102	0.48388	0.566874	0.358374	0.129122	1.20461	-1.10201	1.37672	1.48953
META1_0572	putative chemoreceptor y4sI (Methyl-accepting chemotaxis protein)gene location: 595486..597450 of length 1965, in frame 1. ProbeLocation: 964-1023	0.0171719	0.180575	0.00923865	0.0348692	-1.20753	-1.11801	-1.36446	-1.37963
META1_0573	hypothetical proteingene location: 597574..598224 of length 651, in frame 1. ProbeLocation: 34-93	0.119537	0.254416	0.334743	0.207673	-1.21173	1.06539	-1.10405	-1.25424
META1_0574	conserved hypothetical protein; putative ATP-dependent helicase domaingene location: 599298..601442 of length 2145, in frame 3. ProbeLocation: 25-84	0.245318	0.0394472	0.0158255	0.0420904	1.18531	-1.59175	-1.60071	-1.68482
META1_0576	Hypothetical proteingene location: 607403..608824 of length 1422, in frame 2. ProbeLocation: 694-753	0.288139	0.727039	0.609423	0.830273	-1.19687	1.05801	-1.08322	1.01834
META1_0578	transcriptional accessory proteingene location: 609043..611358 of length 2316, in frame 1. ProbeLocation: 37-96	0.463753	0.617522	0.358869	0.187086	-1.16478	-1.09928	-1.21349	-1.35223
META1_0579	Hypothetical proteingene location: 611718..611999 of length 282, in frame 3. ProbeLocation: 46-105	0.0298405	0.00544243	0.221939	0.26014	-1.36497	-1.34625	-1.22758	-1.21359
META1_0580	ABC-type polysaccharide/polyol phosphate transport system, ATPase componentgene location: 612213..612866 of length 654, in frame 3. ProbeLocation: 310-369	0.024176	0.465238	0.0251201	0.00532612	-1.69819	-1.09588	-1.77357	-2.66902
META1_0581	putative Capsule polysaccharide export inner-membrane proteingene location: 613014..614258 of length 1245, in frame 3. ProbeLocation: 607-666	0.0243135	0.160591	0.0109798	0.000666756	-1.66653	-1.16687	-2.17359	-3.57141
META1_0582	conserved hypothetical proteingene location: 614267..614983 of length 717, in frame -1. ProbeLocation: 43-102	0.00127896	0.38586	0.000673487	0.000255695	-2.12889	-1.14636	-3.9819	-3.94326
META1_0583	conserved hypothetical proteingene location: 615020..615328 of length 309, in frame -1. ProbeLocation: 37-96	0.024849	0.614972	0.00869783	0.0231429	-2.64369	-1.08784	-4.20856	-4.28203
META1_0584	Synonym flaH,Flagellar biosynthesis proteingene location: 615595..617670 of length 2076, in frame 1. ProbeLocation: 22-81	0.520492	0.399129	0.0337827	0.0249068	-1.17982	-1.08667	-1.35785	-1.60265
META1_0585	putative methyl-accepting chemotaxis receptor/sensory transducergene location: 617926..619602 of length 1677, in frame 1. ProbeLocation: 37-96	0.00241791	0.0303483	0.00844738	0.0134559	-1.40581	-1.2146	-1.79305	-1.67907
META1_0586	conserved protein of unknown functiongene location: 619753..619893 of length 141, in frame -2. ProbeLocation: 61-120	0.0505375	0.873929	0.00908222	0.00176663	2.40016	1.05845	4.37435	4.56924
META1_0587	conserved hypothetical protein precursor; putative membrane proteingene location: 620126..621178 of length 1053, in frame -1. ProbeLocation: 508-567	0.895922	0.984671	0.566069	0.518891	-1.01587	-1.00176	1.14451	1.10047
META1_0588	conserved hypothetical protein, putative flagellar fliJ proteingene location: 621535..621939 of length 405, in frame -2. ProbeLocation: 28-87	0.0586346	0.106222	0.0573837	0.0522703	-1.21353	-1.16064	-1.29461	-1.22402
META1_0589	Synonym flaC,flagellum-specific ATP synthasegene location: 622035..623390 of length 1356, in frame -3. ProbeLocation: 25-84	0.0541913	0.386517	0.342678	0.0385621	-1.23369	-1.11603	-1.20537	-1.30958
META1_0590	Cell cycle transcriptional regulator ctrA (Response regulator sokA)gene location: 623829..624530 of length 702, in frame 3. ProbeLocation: 37-96	0.00776361	0.166588	0.202144	0.228057	-1.14404	-1.21506	-1.1063	1.08245
META1_0591	conserved hypothetical protein; putative exported proteingene location: 624642..625145 of length 504, in frame -3. ProbeLocation: 238-297	0.895079	0.602118	0.0815597	0.020861	-1.01244	-1.08068	1.78037	2.54161
META1_0592	conserved hypothetical proteingene location: 625234..625485 of length 252, in frame -2. ProbeLocation: 85-144	0.285884	0.918661	0.00814344	0.00246823	1.14277	1.00212	2.1219	2.63865
META1_0593	putative acetyltransferasegene location: 625519..626031 of length 513, in frame -2. ProbeLocation: 34-93	0.914197	0.550842	0.846703	0.81106	-1.02121	-1.11969	1.05073	1.05672
META1_0594	NAD-dependent malic enzymegene location: 626221..628554 of length 2334, in frame 1. ProbeLocation: 2272-2331	0.0227325	0.596736	0.00830712	0.000793072	1.39597	-1.04783	2.1323	2.36588
META1_0595	conserved hypothetical protein, putative exported protein (tat pathway signal), putative AraC family transcriptional regulator, putative acetamidase/formamidasegene location: 628658..630097 of length 1440, in frame 2. ProbeLocation: 709-768	0.00732274	0.284381	0.00059241	0.00379535	1.44206	-1.10093	2.99678	3.59521
META1_0596	hypothetical proteingene location: 630271..630450 of length 180, in frame -2. ProbeLocation: 28-87	0.966676	0.00955598	0.00205528	0.00121335	1.00091	-1.44043	-2.94463	-3.27599
META1_0597	hypothetical proteingene location: 630530..631414 of length 885, in frame -1. ProbeLocation: 25-84	0.688927	0.905597	0.509933	0.280071	1.03291	-1.00773	1.0462	-1.09469
META1_0598	putative glycosyl transferasegene location: 631411..633486 of length 2076, in frame -2. ProbeLocation: 43-102	0.382092	0.107863	0.82717	0.796209	-1.15045	-1.3097	-1.03682	-1.02721
META1_0599	hypothetical proteingene location: 633490..635514 of length 2025, in frame -2. ProbeLocation: 25-84	0.460476	0.807022	0.267762	0.0367116	-1.05216	-1.07476	-1.08309	-1.11922
META1_0600	hypothetical proteingene location: 635511..636146 of length 636, in frame -3. ProbeLocation: 46-105	0.188935	0.668949	0.00795742	0.0181201	1.15585	-1.04443	1.38222	1.49431
META1_0601	peptidasegene location: 636403..637794 of length 1392, in frame -2. ProbeLocation: 472-531	0.0125381	0.817872	0.00314632	6.38524e-05	1.37919	-1.01393	1.85087	2.02003
META1_0602	oxidoreductase, 2Fe-2S subunitgene location: 638083..638607 of length 525, in frame 1. ProbeLocation: 253-312	0.00205779	0.362975	0.000222232	0.00012229	-5.92487	-1.14937	-17.4582	-19.1596
META1_0603	oxidoreductase, FAD-binding subunit; putative molybdopterin oxidoreductase, xanthine dehydrogenase familygene location: 638604..639620 of length 1017, in frame 3. ProbeLocation: 25-84	0.00144151	0.179634	0.00199035	0.00355403	-2.05299	1.38322	-2.26467	-2.52745
META1_0604	oxidoreductase, molybdopterin-binding subunitgene location: 639630..641891 of length 2262, in frame 3. ProbeLocation: 1114-1173	0.00133303	0.180084	0.000382926	0.00041022	-2.98465	-1.16959	-4.50546	-4.8909
META1_0605	integral membrane protein precursor; putative CrcB proteingene location: 642168..642536 of length 369, in frame 3. ProbeLocation: 46-105	0.135717	0.0245239	7.35871e-05	0.00170406	-1.47397	-1.60421	-2.55178	-3.22046
META1_0606	conserved hypothetical protein, DUF6; putative membrane protein precursorgene location: 642533..642985 of length 453, in frame 2. ProbeLocation: 208-267	0.406862	0.766352	0.962263	0.392789	-1.03322	-1.0218	-1.00429	1.08882
META1_0607	D-alanyl-D-alanine dipeptidasegene location: 642985..643647 of length 663, in frame 1. ProbeLocation: 319-378	0.339045	0.516557	0.030416	0.205199	1.10097	1.08105	1.25446	1.20469
META1_0608	hypothetical proteingene location: 643816..644091 of length 276, in frame 1. ProbeLocation: 124-183	0.302954	0.720799	0.437774	0.583029	1.07426	-1.02304	1.16067	1.09001
META1_0609	conserved hypothetical proteingene location: 644088..644414 of length 327, in frame 3. ProbeLocation: 28-87	0.285428	0.0996518	0.141448	0.0633868	-1.11097	-1.23145	-1.40112	-1.56716
META1_0610	Putative transcriptional regulator, MarR familygene location: 644532..645173 of length 642, in frame -3. ProbeLocation: 304-363	0.816852	0.863826	0.929621	0.770287	-1.0413	-1.03434	1.05297	-1.07411
META1_0611	putative glycosyl transferasegene location: 645420..647597 of length 2178, in frame 3. ProbeLocation: 1081-1140	0.688442	0.132617	0.340869	0.423888	-1.0926	-1.18454	-1.13937	-1.09124
META1_0612	alpha-D-glucose-1-phosphate cytidylyltransferasegene location: 647629..648396 of length 768, in frame 1. ProbeLocation: 706-765	0.0904582	0.13772	0.0538748	0.00447344	1.14029	-1.14993	1.35819	1.71695
META1_0613	cdp-glucose 4,6-dehydratasegene location: 648396..649502 of length 1107, in frame 3. ProbeLocation: 28-87	0.185022	0.248011	0.104169	0.00939216	1.20212	-1.14427	1.49432	1.74175
META1_0614	putative Methyltransferasegene location: 649499..650728 of length 1230, in frame 2. ProbeLocation: 604-663	0.404379	0.961363	0.0055182	0.00638233	1.25513	1.015	1.88767	2.17684
META1_0615	Synonym rmlC, rfb,dTDP-4-dehydrorhamnose 3,5-epimerasegene location: 650907..651440 of length 534, in frame 3. ProbeLocation: 472-531	0.602324	0.195091	0.0878235	0.0859767	-1.01707	-1.08214	1.10579	1.2009
META1_0616	putative CDP-4-dehydro-6-deoxy-D-gulose 4-reductasegene location: 651437..652477 of length 1041, in frame 2. ProbeLocation: 514-573	0.101468	0.638159	0.0081525	0.00338618	1.16929	-1.04094	1.38866	1.47127
META1_0617	Putative response regulator receivergene location: 652452..652850 of length 399, in frame -3. ProbeLocation: 25-84	0.0394542	0.995762	0.00205195	0.000748832	-2.26001	1.02041	-10.2443	-12.8073
META1_0618	protein of unknown functiongene location: 653028..653105 of length 78, in frame 3. ProbeLocation: 10-69	0.0654877	0.926101	0.00582645	0.000765139	1.38098	-1.01284	1.85656	2.15886
META1_0619	7,8-diaminopelargonic acid synthetase, PLP-dependent (Adenosylmethionine-8-amino-7-oxononanoate aminotransferase)gene location: 653102..654352 of length 1251, in frame -1. ProbeLocation: 28-87	0.858678	0.570306	0.714171	0.148556	-1.02955	-1.09201	1.08701	1.28049
META1_0620	glycine dehydrogenase / decarboxylasegene location: 654548..657394 of length 2847, in frame -1. ProbeLocation: 37-96	0.42273	0.988485	0.256569	0.0698203	1.2818	-1.00274	1.5593	1.49539
META1_0621	glycine cleavage complex protein H, carrier of aminomethyl moiety via covalently bound lipoyl cofactorgene location: 657568..657930 of length 363, in frame -2. ProbeLocation: 175-234	0.00344694	0.92678	0.000182811	0.000406847	1.23107	-1.00583	1.66472	2.01282
META1_0622	glycine cleavage complex protein T, aminomethyltransferase, tetrahydrofolate-dependentgene location: 657957..659135 of length 1179, in frame -3. ProbeLocation: 28-87	0.0634902	0.617384	0.00150556	0.0404127	1.12059	1.13636	1.2076	1.21353
META1_0623	hypothetical proteingene location: 659444..659674 of length 231, in frame -1. ProbeLocation: 109-168	0.0161597	0.843088	0.00799543	0.0112442	-2.25277	1.06644	-3.10173	-2.93356
META1_0624	7-keto-8-aminopelargonic acid synthetase (8-amino-7-oxononanoate synthasegene location: 659781..660932 of length 1152, in frame 3. ProbeLocation: 568-627	0.84277	0.313172	0.402695	0.503367	-1.04213	1.16257	1.14199	1.17493
META1_0625	conserved hypothetical protein; putative NLP/P60 family proteingene location: 660939..661799 of length 861, in frame -3. ProbeLocation: 46-105	0.00220188	0.137938	0.0105768	0.00115108	-1.9935	-1.03733	-2.23726	-2.8253
META1_0626	conserved hypothetical proteingene location: 662177..662482 of length 306, in frame 2. ProbeLocation: 136-195	0.0747384	0.725797	0.356895	0.351637	-1.44853	1.041	-1.22142	-1.19929
META1_0627	Short-chain dehydrogenase/reductase SDRgene location: 662542..663228 of length 687, in frame -2. ProbeLocation: 46-105	0.251777	0.33413	0.32325	0.0526235	-1.14455	-1.14083	-1.35946	-1.41258
META1_0628	putative MgtC-magnesium transportgene location: 663291..664007 of length 717, in frame -3. ProbeLocation: 46-105	0.795695	0.990096	0.0565199	0.600082	-1.07608	-1.00484	-1.26239	-1.25588
META1_0629	MxaR-like protein, an ATPasegene location: 664299..665291 of length 993, in frame 3. ProbeLocation: 43-102	0.676926	0.983726	0.809709	0.71137	1.10184	1.00196	1.06853	1.10136
META1_0630	conserved hypothetical proteingene location: 665297..666226 of length 930, in frame 2. ProbeLocation: 46-105	0.546015	0.233815	0.461751	0.26843	-1.02499	-1.06808	1.06766	1.08803
META1_0631	conserved hypothetical proteingene location: 666395..666856 of length 462, in frame 2. ProbeLocation: 37-96	0.188522	0.111911	0.779122	0.152906	1.23239	-1.24575	1.07195	-1.14478
META1_0632	Conserved hypothetical protein containing a von Willebrand factor type A (vWA) domain; putative membrane proteingene location: 666862..667881 of length 1020, in frame 1. ProbeLocation: 28-87	0.18071	0.976285	0.0627214	6.22443e-05	1.07481	-1.0009	1.27858	1.42579
META1_0633	conserved hypothetical proteingene location: 667893..668816 of length 924, in frame 3. ProbeLocation: 43-102	0.0659102	0.234389	0.667508	0.155694	1.15888	1.07687	1.07303	1.07221
META1_0634	hypothetical proteingene location: 668816..669754 of length 939, in frame 2. ProbeLocation: 460-519	0.19259	0.701362	0.312607	0.0386738	-1.37719	-1.11243	-1.52615	-1.7115
META1_0635	conserved hypothetical protein; putative membrane proteingene location: 669754..671070 of length 1317, in frame 1. ProbeLocation: 40-99	0.00894676	0.590568	0.0208993	0.0121689	1.38176	1.03691	1.53893	1.60374
META1_0636	conserved hypothetical protein; putative heme-linked catalase domaingene location: 671158..672252 of length 1095, in frame 1. ProbeLocation: 40-99	0.225469	0.541545	0.601255	0.792701	1.12901	1.0507	-1.05839	1.02031
META1_0637	conserved hypothetical protein, DUF6; putative integral membrane proteingene location: 672404..673345 of length 942, in frame 2. ProbeLocation: 460-519	0.81112	0.598406	0.904101	0.95285	-1.02392	1.07812	1.02761	1.01736
META1_0640	hypothetical proteingene location: 673909..674964 of length 1056, in frame -2. ProbeLocation: 517-576	0.00932822	0.309977	0.00439385	0.000728686	1.81865	1.13777	2.57642	2.4441
META1_0642	Ribonuclease BNgene location: 675730..676896 of length 1167, in frame -2. ProbeLocation: 25-84	0.018617	0.751833	0.00440218	0.000267667	-1.34128	-1.03096	-2.58687	-4.49861
META1_0643	putative SENSORY TRANSDUCTION HISTIDINE KINASE of the HWE familygene location: 677029..678495 of length 1467, in frame -2. ProbeLocation: 727-786	0.181997	0.716498	0.172268	0.0562543	1.16284	1.0317	1.34223	1.50968
META1_0644	malonyl CoA synthetasegene location: 678699..680231 of length 1533, in frame -3. ProbeLocation: 514-573	0.087214	0.49089	0.0149508	0.00535146	1.29872	-1.06037	1.99077	2.38757
META1_0645	hypothetical protein precursor ; putative exported proteingene location: 680375..680815 of length 441, in frame -1. ProbeLocation: 31-90	0.0286069	0.215535	0.0143142	0.00186323	1.2425	1.09792	1.52864	1.57516
META1_0646	hypothetical protein; putative exported proteingene location: 681156..682085 of length 930, in frame 3. ProbeLocation: 43-102	0.0164966	0.00100865	0.00766205	0.00844973	1.53477	1.13337	2.03297	2.03288
META1_0647	conserved hypothetical protein; putative FAD/NAD(P)-binding domaingene location: 682098..683321 of length 1224, in frame -3. ProbeLocation: 604-663	0.611179	0.0956456	0.828161	0.0676067	-1.02744	-1.09369	-1.02183	-1.07059
META1_0648	conserved hypothetical protein; putative inner membrane protein alxgene location: 683636..684661 of length 1026, in frame 2. ProbeLocation: 34-93	0.883271	0.223045	0.0476706	0.0557688	-1.00702	-1.1243	1.34585	1.68203
META1_0649	conserved hypothetical proteingene location: 684803..685105 of length 303, in frame 2. ProbeLocation: 25-84	0.00418615	0.0403712	0.0153283	0.00589308	-1.35673	-1.19874	-1.74973	-1.53696
META1_0650	Synonym yhbO,General stress protein, putative intracellular proteinasegene location: 685182..685760 of length 579, in frame -3. ProbeLocation: 283-342	0.00140358	0.71239	0.000163717	0.000115035	-8.06993	-1.03268	-13.6046	-14.7249
META1_0651	hypothetical proteingene location: 685944..686165 of length 222, in frame 3. ProbeLocation: 25-84	0.00332854	0.953397	0.000661926	0.00105893	-4.28476	1.04406	-10.4758	-10.9118
META1_0652	conserved hypothetical protein; putative membrane proteingene location: 686341..686775 of length 435, in frame 1. ProbeLocation: 205-264	0.0251853	0.558371	0.129852	0.137921	-2.56373	-1.09639	-1.21242	1.46154
META1_0653	hypothetical proteingene location: 686833..687222 of length 390, in frame -2. ProbeLocation: 187-246	0.00599256	0.311749	0.0193595	0.000765428	1.56195	1.09149	1.53771	1.48255
META1_0655	hypothetical proteingene location: 687985..688212 of length 228, in frame 1. ProbeLocation: 109-168	0.173181	0.777382	0.875774	0.140946	1.12678	1.02345	-1.01734	1.10125
META1_0656	conserved hypothetical proteingene location: 688377..688817 of length 441, in frame -3. ProbeLocation: 211-270	0.337882	0.36633	0.337424	0.991971	-1.16761	-1.07813	-1.14038	1.00216
META1_0657	conserved hypothetical proteingene location: 688921..690129 of length 1209, in frame -2. ProbeLocation: 595-654	0.00871154	0.0239591	0.131389	0.0243281	-1.33127	-1.21281	-1.72193	-1.63487
META1_0658	putative transporter, major facilitator superfamilygene location: 690298..691503 of length 1206, in frame 1. ProbeLocation: 31-90	0.52619	0.464235	0.76737	0.0729336	1.13303	1.19796	1.08353	1.22701
META1_0659	Putative ABC transporter, permeasegene location: 691750..692898 of length 1149, in frame 1. ProbeLocation: 34-93	0.708665	0.976256	0.992864	0.955429	-1.09588	-1.00382	1.0072	1.02409
META1_0660	putative ABC transporter, ATPasegene location: 692995..693768 of length 774, in frame 1. ProbeLocation: 22-81	0.017126	0.199284	0.726046	0.0966854	-1.25557	-1.14312	-1.10946	-1.17769
META1_0661	putative ABC transporter, periplasmic proteingene location: 693840..694922 of length 1083, in frame 3. ProbeLocation: 532-591	0.207095	0.536648	0.00620961	0.00491047	1.04834	-1.03268	1.52108	1.4663
META1_0662	putative uncharacterized ABC-transporter auxiliary componentgene location: 695043..695666 of length 624, in frame 3. ProbeLocation: 22-81	0.000433389	0.933315	0.0275801	0.00618062	-1.94403	-1.00532	-1.6304	-1.67044
META1_0663	putative inositol monophosphatase (suhB-like)gene location: 695718..696536 of length 819, in frame -3. ProbeLocation: 28-87	0.967304	0.947698	0.653565	0.702021	1.01606	1.01118	1.21515	1.21781
META1_0664	hypothetical proteingene location: 696902..697402 of length 501, in frame 2. ProbeLocation: 232-291	0.695377	0.198274	0.49118	0.351682	-1.05708	-1.25144	-1.14584	-1.17523
META1_0665	hypothetical proteingene location: 697523..697711 of length 189, in frame -1. ProbeLocation: 22-81	0.203544	0.516973	0.293385	0.595444	1.30019	1.16531	1.24282	1.13102
META1_0666	Synonym cyr,p-hydroxybenzoate octaprenyltransferasegene location: 697755..698705 of length 951, in frame -3. ProbeLocation: 469-528	0.985855	0.334276	0.202545	0.819013	1.0085	-1.07122	-1.24322	-1.07353
META1_0667	hypothetical protein precursor; putative exported proteingene location: 698742..699248 of length 507, in frame -3. ProbeLocation: 31-90	0.138601	0.819448	0.4392	0.0119309	1.09294	-1.03809	1.27284	1.1709
META1_0669	conserved hypothetical proteingene location: 699652..700404 of length 753, in frame 1. ProbeLocation: 370-429	0.0973888	0.473554	0.19787	0.101449	-1.22534	-1.09764	-1.31203	-1.33685
META1_0670	putative L-asparaginase (ansA-like)gene location: 700434..701417 of length 984, in frame 3. ProbeLocation: 28-87	0.881695	0.999474	0.205187	0.000925915	1.00821	1.00047	1.2253	1.33609
META1_0671	gamma-glutamylcysteine synthetasegene location: 701604..702974 of length 1371, in frame 3. ProbeLocation: 43-102	0.947143	0.547686	0.238098	0.0422799	-1.00601	-1.08343	1.24982	1.43587
META1_0672	conserved hypothetical protein; putative membrane proteingene location: 703086..703490 of length 405, in frame 3. ProbeLocation: 43-102	0.000573887	0.108389	0.031884	0.01017	-1.87328	-1.32461	-2.73278	-3.30251
META1_0673	putative sulfurtransferase tusAgene location: 703570..703836 of length 267, in frame 1. ProbeLocation: 127-186	0.0207685	0.223934	0.864538	0.882837	-1.24389	-1.06452	-1.02061	1.01387
META1_0674	putative NUDIX hydrolasegene location: 703876..704442 of length 567, in frame 1. ProbeLocation: 265-324	0.773507	0.160514	0.182719	0.00487172	1.00602	-1.04495	1.11752	1.24202
META1_0675	Hypothetical proteingene location: 704540..704674 of length 135, in frame 2. ProbeLocation: 52-111	0.017773	0.193696	0.0218922	0.0136527	1.50532	1.17385	-1.30368	-1.5243
META1_0676	conserved hypothetical proteingene location: 704899..705297 of length 399, in frame 1. ProbeLocation: 193-252	0.302116	0.0694758	2.53272e-05	6.08155e-05	-1.09797	-1.33685	-4.3142	-4.33844
META1_0677	hypothetical protein; putative exported protein; putative phospholipase A2 domaingene location: 705446..705886 of length 441, in frame -1. ProbeLocation: 202-261	0.218767	0.938939	0.00468552	0.00170388	-1.20225	1.02712	-2.77055	-12.1306
META1_0678	conserved hypothetical protein; putative membrane protein precursorgene location: 706132..706833 of length 702, in frame -2. ProbeLocation: 337-396	0.554544	0.718174	0.817071	0.680594	-1.15697	-1.08432	-1.06831	-1.0972
META1_0679	conserved hypothetical proteingene location: 706821..706982 of length 162, in frame -3. ProbeLocation: 73-132	0.0967902	0.840756	0.12809	0.0212909	1.24093	1.02693	1.39939	1.70091
META1_0680	hypothetical proteingene location: 707088..707765 of length 678, in frame -3. ProbeLocation: 328-387	0.00194187	0.726725	0.0237756	0.00910986	1.34455	-1.01643	1.68423	1.78609
META1_0682	Nicotinate-nucleotide--dimethylbenzimidazole phosphoribosyltransferase (NN:DBI PRT) (N(1)-alpha-phosphoribosyltransferase)gene location: 708775..709812 of length 1038, in frame 1. ProbeLocation: 508-567	0.641742	0.677216	0.980602	0.904621	-1.05408	1.05602	1.00328	-1.01525
META1_0683	putative integral membrane sensor signal transduction histidine kinasegene location: 709819..711360 of length 1542, in frame -2. ProbeLocation: 40-99	0.716106	0.0136727	0.895179	0.487843	-1.05436	-1.29725	1.02895	-1.09428
META1_0684	Putative aldehyde oxidase, xanthine dehydrogenase family, Fe-S subunit.gene location: 711703..712158 of length 456, in frame 1. ProbeLocation: 160-219	0.628364	0.691541	0.0969068	0.215774	-1.07419	-1.06122	-1.19237	-1.15877
META1_0685	putative aldehyde dehydrogenase precursor (tat pathway signal)gene location: 712155..714389 of length 2235, in frame 3. ProbeLocation: 31-90	0.444975	0.890914	0.766143	0.765375	1.28096	-1.06663	1.14994	1.2086
META1_0686	putative sensory histidine kinase, putative methyltransferase, putative sensory_box: PAS domain S-box domaingene location: 714702..717968 of length 3267, in frame 3. ProbeLocation: 1627-1686	0.416454	0.467381	0.0419619	0.0964443	1.14968	-1.09349	1.54309	1.45154
META1_0687	Amidasegene location: 718056..719294 of length 1239, in frame -3. ProbeLocation: 610-669	0.268853	0.987226	0.422034	0.186514	1.06569	1.00695	1.15104	1.15994
META1_0688	hypothetical protein; putative exported proteingene location: 719435..720391 of length 957, in frame 2. ProbeLocation: 28-87	0.0175176	0.261822	0.0015602	0.0092007	-1.50443	-1.19756	-1.89778	-1.77019
META1_0689	conserved hypothetical protein precursorgene location: 720572..721039 of length 468, in frame 2. ProbeLocation: 46-105	0.00127416	0.393729	0.00292274	0.00238043	1.45265	1.09723	2.13986	3.03976
META1_0690	Ribonuclease T2gene location: 721139..721813 of length 675, in frame 2. ProbeLocation: 31-90	0.873133	0.418631	0.946958	0.438106	-1.03345	-1.2141	1.02197	1.20481
META1_0691	putative DNA (exogenous) processing protein, yhiRgene location: 721909..722715 of length 807, in frame 1. ProbeLocation: 28-87	0.040087	0.73236	0.00305806	0.000233705	1.29769	1.01864	1.76345	1.97956
META1_0692	conserved hypothetical proteingene location: 722732..723001 of length 270, in frame -1. ProbeLocation: 28-87	0.152348	0.496057	0.128584	0.000868853	-1.27561	-1.1118	-2.29769	-2.31785
META1_0693	conserved hypothetical protein; putative exported proteingene location: 723016..723246 of length 231, in frame -2. ProbeLocation: 46-105	0.0481209	0.998195	0.00999944	0.00364641	-1.53532	1.03003	-6.00734	-6.23514
META1_0694	putative glycolate oxidase (glcD-like), FAD-linked subunitgene location: 723352..724785 of length 1434, in frame -2. ProbeLocation: 478-537	0.00112047	0.434824	0.0866909	0.122375	1.41282	1.04926	1.44494	1.34158
META1_0695	Cytochrome c2 precursorgene location: 725101..725463 of length 363, in frame 1. ProbeLocation: 124-183	0.0391694	0.160065	0.014363	0.00449018	1.61973	1.09897	2.06819	2.03491
META1_0696	transcriptional regulator, MarR familygene location: 725560..726045 of length 486, in frame -2. ProbeLocation: 34-93	0.473563	0.401058	0.511037	0.811413	-1.02734	1.07254	1.07354	-1.01594
META1_0697	conserved hypothetical protein; putative exported proteingene location: 726591..727196 of length 606, in frame -3. ProbeLocation: 34-93	0.733118	0.648983	0.586371	0.0582964	1.06221	-1.09612	1.1571	1.26347
META1_0698	conserved hypothetical proteingene location: 727193..727936 of length 744, in frame -1. ProbeLocation: 355-414	0.744923	0.0299007	0.286168	0.143531	1.03346	-1.17971	1.13511	1.2328
META1_0699	putative penicillin-binding proteingene location: 727947..730229 of length 2283, in frame -3. ProbeLocation: 25-84	0.556036	0.125202	0.951757	0.636481	-1.13083	-1.5161	-1.00039	1.11423
META1_0700	conserved hypothetical protein, UPF0260 proteingene location: 730540..731004 of length 465, in frame 1. ProbeLocation: 217-276	0.514566	0.158846	0.164632	0.0228762	1.09741	-1.19465	1.38206	1.86393
META1_0701	conserved hypothetical proteingene location: 731014..731565 of length 552, in frame -2. ProbeLocation: 37-96	0.00498787	0.307236	0.286879	0.142743	1.35191	1.17144	1.23519	1.35143
META1_0702	Hypothetical proteingene location: 731689..731856 of length 168, in frame 1. ProbeLocation: 76-135	0.657976	0.279944	0.646705	0.556219	1.10953	-1.18575	1.14038	1.09951
META1_0703	conserved hypothetical proteingene location: 731990..732499 of length 510, in frame 2. ProbeLocation: 250-309	0.0239343	0.0298795	0.0130358	0.0270909	-1.54379	-1.4232	-2.00708	-2.1302
META1_0704	hypothetical proteingene location: 732499..733332 of length 834, in frame 1. ProbeLocation: 403-462	0.237411	0.194781	0.187687	0.494923	-1.16949	-1.21168	-1.12488	-1.09721
META1_0705	conserved hypothetical proteingene location: 733329..734750 of length 1422, in frame 3. ProbeLocation: 700-759	0.0225407	0.0124745	0.0400261	0.0177663	-1.33608	-1.36821	-1.65829	-1.5619
META1_0706	AFG1-like ATPasegene location: 735058..736272 of length 1215, in frame 1. ProbeLocation: 31-90	0.0851217	0.479075	0.272748	0.066852	1.10878	-1.10357	1.15065	1.22518
META1_0707	Putative 3-methyladenine DNA glycosylasegene location: 736269..736895 of length 627, in frame -3. ProbeLocation: 22-81	0.74683	0.93476	0.174586	0.0218107	1.05318	-1.01041	1.31908	1.62287
META1_0708	Synonym cer, dasF, herA, rnh,Ribonuclease H (RNase H)gene location: 736968..737645 of length 678, in frame -3. ProbeLocation: 31-90	0.720366	0.962668	0.769087	0.962117	1.04066	-1.01127	1.11058	1.0082
META1_0709	conserved hypothetical proteingene location: 737707..738492 of length 786, in frame -2. ProbeLocation: 40-99	0.238697	0.910865	0.355716	0.399774	-1.24849	-1.01363	-1.34247	-1.20351
META1_0710	conserved hypothetical proteingene location: 738489..738740 of length 252, in frame -3. ProbeLocation: 109-168	0.189397	0.71918	0.0196656	0.00125721	-1.10392	1.03441	-1.40779	-1.64717
META1_0711	conserved hypothetical protein precursorgene location: 739205..739513 of length 309, in frame 2. ProbeLocation: 145-204	0.013037	0.905246	0.135122	0.0108559	1.50509	-1.00668	1.51072	1.70776
META1_0712	glutathione synthetasegene location: 739815..740777 of length 963, in frame 3. ProbeLocation: 22-81	0.00458428	0.467143	0.0902485	0.0163555	1.29272	-1.02234	1.23212	1.43485
META1_0713	hypothetical protein; putative exported proteingene location: 740836..740991 of length 156, in frame -2. ProbeLocation: 64-123	0.354976	0.263172	0.921941	0.151258	-1.07627	-1.1766	1.01469	1.29752
META1_0714	Na+/H+ antiportergene location: 741650..743227 of length 1578, in frame -1. ProbeLocation: 784-843	0.626577	0.0132901	0.0309554	0.582082	1.04041	-1.34585	-1.48482	-1.19245
META1_0715	N-acetylmuramoyl-L-alanine amidase (AGR_C_3833p)gene location: 743325..744077 of length 753, in frame -3. ProbeLocation: 31-90	0.878853	0.203254	0.903916	0.669282	-1.06394	-1.23376	-1.09493	-1.07145
META1_0716	DnaJ-like proteingene location: 744074..744799 of length 726, in frame -1. ProbeLocation: 22-81	0.0251461	0.369583	0.0200924	0.0161467	-1.40585	-1.10724	-1.51888	-1.47471
META1_0717	conserved hypothetical proteingene location: 745001..745270 of length 270, in frame -1. ProbeLocation: 127-186	0.0245449	0.793945	0.00740191	0.00268714	-1.78329	1.03917	-1.67214	-2.01953
META1_0718	Hypothetical proteingene location: 746223..746375 of length 153, in frame 3. ProbeLocation: 70-129	0.258438	0.52265	0.0194569	0.0200323	-1.50289	-1.19376	-3.44763	-4.34736
META1_0719	Hypothetical proteingene location: 746702..746902 of length 201, in frame 2. ProbeLocation: 91-150	0.373054	0.431704	0.0174533	0.0471604	-1.08202	-1.07603	-1.25566	-1.26803
META1_0720	Synonym yjbN,tRNA-dihydrouridine synthase Agene location: 747276..748298 of length 1023, in frame 3. ProbeLocation: 502-561	0.00216755	0.0221012	0.299604	0.0732752	-1.19277	-1.23646	-1.12428	-1.03421
META1_0721	putative diguanylate cyclase (GGDEF)/phosphodiesterase (EAL) with PAS sensor; putative membrane-associated protein precursorgene location: 748338..750482 of length 2145, in frame -3. ProbeLocation: 25-84	0.761667	0.216943	0.360391	0.508107	-1.14637	-1.70937	-1.39393	-1.31775
META1_0722	putative response regulator receiver (CheY-like protein)gene location: 750812..751264 of length 453, in frame -1. ProbeLocation: 214-273	0.493513	0.151724	0.229568	0.061914	-1.12791	-1.18921	-1.37083	-1.45099
META1_0723	hypothetical protein; putative domain: Sensors of blue-light using FADgene location: 751326..751793 of length 468, in frame -3. ProbeLocation: 22-81	0.00821601	0.0190339	0.00617145	0.00198656	-1.4151	-1.27358	-1.83219	-1.78333
META1_0726	conserved hypothetical proteingene location: 755350..757143 of length 1794, in frame 1. ProbeLocation: 880-939	0.325665	0.0304428	0.849263	0.369738	-1.04687	-1.17118	1.01398	1.07312
META1_0727	conserved hypothetical proteingene location: 757234..758514 of length 1281, in frame -2. ProbeLocation: 31-90	0.130167	0.181641	0.330963	0.179856	-1.20859	-1.14243	-1.1253	-1.19166
META1_0728	protein-(glutamine-N5) methyltransferase, release factor-specificgene location: 759063..759971 of length 909, in frame -3. ProbeLocation: 442-501	0.0029845	0.655893	0.279858	0.0199711	-1.4702	-1.02483	-1.15749	-1.29257
META1_0729	Synonym sueB, uar, ups?,peptide chain release factor RF-1gene location: 759968..761053 of length 1086, in frame -1. ProbeLocation: 532-591	0.00815454	0.77161	0.00107418	0.00195286	1.24786	1.00833	1.66155	1.96688
META1_0730	conserved hypothetical proteingene location: 761248..761907 of length 660, in frame -2. ProbeLocation: 319-378	0.793124	0.279281	0.963019	0.546067	-1.06745	-1.23664	1.01725	1.18388
META1_0731	phosphoenolpyruvate-protein phosphotransferasegene location: 761953..764214 of length 2262, in frame -2. ProbeLocation: 37-96	0.868027	0.561907	0.361289	0.125246	-1.02047	1.13303	1.15346	1.29481
META1_0732	Synonym lysC,aspartate kinasegene location: 764286..765512 of length 1227, in frame -3. ProbeLocation: 415-474	0.0534175	0.257348	0.835388	0.165584	-1.29757	-1.10608	1.01986	1.17522
META1_0733	putative UbiG: ubiquinone biosynthesis O-methyltransferasegene location: 765889..766626 of length 738, in frame 1. ProbeLocation: 22-81	0.0559819	0.686874	0.0638309	0.0791761	1.11616	-1.04148	1.17961	1.24312
META1_0734	conserved hypothetical proteingene location: 766702..767274 of length 573, in frame 1. ProbeLocation: 274-333	0.00312432	0.383442	0.00219301	0.00345725	-2.90371	-1.13789	-3.89574	-4.7696
META1_0735	Zn-binding quinone oxidoreductasegene location: 767411..768391 of length 981, in frame 2. ProbeLocation: 481-540	0.852754	0.523504	0.490892	0.611832	1.03642	1.04655	1.1328	1.11403
META1_0736	Hypothetical proteingene location: 768306..768599 of length 294, in frame 3. ProbeLocation: 139-198	0.791857	0.895113	0.898152	0.670248	-1.16903	1.10807	1.16338	-1.27778
META1_0737	RuvC; Holliday junction nucleasegene location: 768630..769238 of length 609, in frame -3. ProbeLocation: 25-84	0.0715473	0.158289	0.0463132	0.00394992	1.38706	-1.1193	1.96392	2.19948
META1_0738	polyprenyl-pyrophosphate binding proteingene location: 769291..769932 of length 642, in frame -2. ProbeLocation: 31-90	0.0785012	0.433518	0.0144911	0.0127281	1.24539	-1.07889	1.87265	1.79449
META1_0739	Holliday junction ATP-dependent DNA helicase ruvAgene location: 770019..770645 of length 627, in frame 3. ProbeLocation: 40-99	0.994829	0.399302	0.68954	0.0007582	-1.00032	1.08715	1.02043	-1.52752
META1_0740	conserved hypothetical protein;gene location: 770662..770958 of length 297, in frame -2. ProbeLocation: 43-102	0.0177331	0.119739	0.396487	0.31504	1.1712	-1.05841	1.12679	1.14731
META1_0741	putative response regulator receivergene location: 771036..771416 of length 381, in frame 3. ProbeLocation: 22-81	0.287529	0.0934638	0.0493412	0.0120894	-1.21372	-1.319	-1.72005	-1.70765
META1_0742	fragment of response regulator (N-terminal fragment)gene location: 771472..772386 of length 915, in frame 1. ProbeLocation: 31-90	0.0302748	0.195613	0.0400894	0.019892	-1.29819	-1.11165	-1.59737	-1.59086
META1_0743	transposase of ISMex3, IS256 familygene location: 772406..773716 of length 1311, in frame 2. ProbeLocation: 25-84	0.0453934	0.0166714	0.29377	0.0666023	-1.17356	-1.20582	-1.19417	-1.10296
META1_0744	fragment of response regulator (C-terminal fragment)gene location: 773924..774253 of length 330, in frame 2. ProbeLocation: 151-210	0.120637	0.636489	0.0999149	0.211403	1.52929	1.05761	1.28104	1.29857
META1_0745	transcriptional regulator, rrf2 familygene location: 774271..774744 of length 474, in frame -2. ProbeLocation: 157-216	0.421913	0.464358	0.546536	0.748589	-1.09658	-1.0955	-1.08012	-1.03959
META1_0746	Synonym hmpA, fsrB,bifunctional: nitric oxide dioxygenase (N-terminal); dihydropteridine reductase 2 (C-terminal)gene location: 774839..776083 of length 1245, in frame 2. ProbeLocation: 31-90	0.863773	0.6069	0.462778	0.7904	-1.02721	1.11953	-1.09185	-1.05334
META1_0747	hypothetical proteingene location: 776111..776275 of length 165, in frame -1. ProbeLocation: 40-99	0.00178254	0.103337	0.00484604	0.000180774	-2.52339	-1.1762	-3.11745	-2.96749
META1_0748	hypothetical proteingene location: 776419..776763 of length 345, in frame -2. ProbeLocation: 25-84	0.000435055	0.660611	0.0237524	0.00120237	-2.50982	-1.05112	-3.23648	-3.24921
META1_0750	hypothetical proteingene location: 776735..777127 of length 393, in frame -1. ProbeLocation: 43-102	0.00366533	0.851788	0.000103646	7.21815e-05	-5.95688	1.06624	-9.27074	-10.943
META1_0752	conserved hypothetical proteingene location: 778556..778732 of length 177, in frame -1. ProbeLocation: 76-135	0.0312218	0.307923	0.00491664	0.0746392	-1.35143	1.10827	-1.31846	-1.49031
META1_0753	hypothetical proteingene location: 778911..779414 of length 504, in frame -3. ProbeLocation: 241-300	0.555051	0.389771	0.835202	0.928094	-1.10685	-1.16914	1.07578	1.04188
META1_0754	hypothetical proteingene location: 779859..780137 of length 279, in frame 3. ProbeLocation: 31-90	0.00592177	0.887837	0.000461924	1.01922e-05	-2.43673	-1.00409	-3.35612	-4.84562
META1_0755	putative FAD-dependent pyridine nucleotide-disulphide oxidoreductasegene location: 780147..781388 of length 1242, in frame -3. ProbeLocation: 22-81	0.390055	0.127029	0.163258	0.739142	-1.02828	-1.10434	-1.11312	-1.01976
META1_0756	LysR-type regulator of assimilatory C1 metabolismgene location: 781385..782374 of length 990, in frame -1. ProbeLocation: 28-87	0.000866756	0.887216	3.67012e-06	0.000178441	-2.37589	-1.0143	-2.92258	-3.2881
META1_0757	Synonym fbpA,fructose-1,6-bisphosphatasegene location: 782583..783638 of length 1056, in frame 3. ProbeLocation: 352-411	0.00180331	0.442161	0.000139751	0.000198193	1.3612	1.04599	1.66122	1.62876
META1_0758	Synonym yhfF, cbbP,phosphoribulokinasegene location: 783786..784646 of length 861, in frame 3. ProbeLocation: 286-345	0.363269	0.620034	0.204564	0.212157	1.17224	-1.09173	1.29265	1.27631
META1_0759	hypothetical proteingene location: 784718..785614 of length 897, in frame -1. ProbeLocation: 439-498	0.414403	0.85276	0.0810698	0.0619499	1.06546	1.0169	-1.29291	-1.20792
META1_0760	conserved protein with domain of unknown function DUF28gene location: 785793..786539 of length 747, in frame -3. ProbeLocation: 355-414	0.60457	0.461196	0.147552	0.0340117	-1.08071	-1.02761	1.2376	-1.18929
META1_0761	Beta-lactamase-likegene location: 787032..787844 of length 813, in frame -3. ProbeLocation: 46-105	0.901725	0.33746	0.523159	0.674669	-1.0252	-1.28096	-1.12687	-1.14585
META1_0762	conserved hypothetical protein; putative exported proteingene location: 788276..788590 of length 315, in frame 2. ProbeLocation: 22-81	0.780657	0.115585	0.559796	0.0770419	1.05393	-1.33106	-1.38398	-1.35523
META1_0763	hypothetical protein precursorgene location: 788611..789741 of length 1131, in frame -2. ProbeLocation: 28-87	0.992844	0.918531	0.948421	0.757808	1.00282	1.05235	-1.04836	-1.09439
META1_0764	putative polysaccharide export protein, PST familygene location: 789741..791117 of length 1377, in frame -3. ProbeLocation: 682-741	0.0307958	0.095898	0.0271501	0.00271925	-1.36948	-1.18525	-1.48927	-1.66373
META1_0765	conserved hypothetical proteingene location: 791236..792219 of length 984, in frame -2. ProbeLocation: 475-534	0.0795578	0.578297	0.310587	0.00508547	1.29177	1.10352	1.40254	1.42152
META1_0766	conserved hypothetical protein, putative membrane proteingene location: 792138..793277 of length 1140, in frame -3. ProbeLocation: 559-618	0.796198	0.81946	0.0151711	0.0828372	1.05794	-1.03019	1.28984	1.33479
META1_0767	aloacid dehalogenase-like hydrolasegene location: 793466..794227 of length 762, in frame -1. ProbeLocation: 373-432	0.196856	0.666166	0.0239465	0.0939164	1.22878	1.04563	-1.3557	-1.31988
META1_0768	Synonym dod, yhfD,D-ribulose-5-phosphate 3-epimerasegene location: 794221..794904 of length 684, in frame -2. ProbeLocation: 226-285	0.870638	0.411877	0.251921	0.188525	1.02439	-1.15611	-1.3813	-1.36464
META1_0769	phophinothricin N-acetyltransferasegene location: 795094..795708 of length 615, in frame -2. ProbeLocation: 37-96	0.00142672	0.0633237	0.363655	0.502283	-1.39615	-1.12788	-1.13544	-1.04428
META1_0770	ornithine decarboxylasegene location: 795708..798053 of length 2346, in frame -3. ProbeLocation: 2284-2343	0.0025277	0.101479	0.00839637	0.00231386	-1.42673	-1.15461	-1.45314	-1.45789
META1_0771	TonB family protein precursorgene location: 798138..798521 of length 384, in frame -3. ProbeLocation: 40-99	0.0502548	0.298227	0.00483923	0.023684	-1.30506	-1.09485	-1.37551	-1.42966
META1_0772	molybdopterin biosynthesis protein Bgene location: 798779..799336 of length 558, in frame -1. ProbeLocation: 28-87	0.0557304	0.554943	0.320301	0.963531	1.28631	1.05756	1.12488	1.00843
META1_0773	adenylosuccinate lyasegene location: 799499..800806 of length 1308, in frame 2. ProbeLocation: 637-696	0.225673	0.717983	0.781379	0.442892	-1.21978	1.04659	1.02009	1.05021
META1_0774	Putative D-amino-acid transaminase (D-alanine aminotransferase)gene location: 800864..801721 of length 858, in frame 2. ProbeLocation: 412-471	0.991419	0.623419	0.326715	0.0717411	1.0039	-1.09711	1.27442	1.56709
META1_0775	conserved hypothetical protein; putative exported proteingene location: 801794..802111 of length 318, in frame 2. ProbeLocation: 34-93	0.000342758	0.501414	0.00201751	0.000562847	-3.39445	1.17109	-3.83705	-10.0823
META1_0776	Synonym adeK,adenylosuccinate synthetasegene location: 802245..803591 of length 1347, in frame 3. ProbeLocation: 655-714	0.443819	0.5789	0.00844663	0.010051	-1.06927	-1.05335	1.2068	1.42804
META1_0777	conserved hypothetical proteingene location: 803633..805114 of length 1482, in frame 2. ProbeLocation: 46-105	0.10042	0.371444	0.0195155	0.0143143	1.12245	-1.043	1.30141	1.3741
META1_0779	putative diguanylate cyclase/phosphodiesterase, GGDEF and EAL domainsgene location: 806432..808438 of length 2007, in frame -1. ProbeLocation: 37-96	0.617662	0.171182	0.804599	0.978653	-1.08671	-1.31295	-1.0739	1.00137
META1_0780	hypothetical proteingene location: 808621..808833 of length 213, in frame -2. ProbeLocation: 22-81	0.872599	0.942244	0.94719	0.820379	-1.05304	-1.02391	1.02447	1.07849
META1_0781	hypothetical proteingene location: 808878..809138 of length 261, in frame 3. ProbeLocation: 112-171	0.0449906	0.245987	0.00115357	0.0014339	-1.52462	-1.30326	-3.71875	-4.59226
META1_0782	putative Acetyltransferasegene location: 809175..809624 of length 450, in frame -3. ProbeLocation: 37-96	0.105095	0.140139	0.541609	0.529592	-1.10432	-1.15011	1.05828	1.09165
META1_0783	Synonym sfhD,ribosomal large subunit pseudouridine synthase D (Pseudouridylate synthase) (Uracil hydrolyase)gene location: 809836..810828 of length 993, in frame -2. ProbeLocation: 487-546	0.0202813	0.499182	0.0336781	0.0809686	-1.08335	-1.05481	1.12525	1.1967
META1_0784	putative GTPasegene location: 811357..812349 of length 993, in frame 1. ProbeLocation: 481-540	0.0433313	0.275843	0.0359311	0.00964893	1.20064	1.06496	1.52425	1.57951
META1_0785	transposase of ISMex1, IS3 family (ORF 1)gene location: 812675..812941 of length 267, in frame 2. ProbeLocation: 31-90	0.36515	0.460828	0.93629	0.327558	-1.09128	-1.05076	-1.02887	-1.09804
META1_0786	transposase of ISMex1, IS3 family (ORF 2)gene location: 812965..813786 of length 822, in frame 1. ProbeLocation: 40-99	0.953291	0.671671	0.436053	0.396862	1.00504	1.02925	1.07284	1.09349
META1_0788	Peptidase M23Bgene location: 820118..822211 of length 2094, in frame 2. ProbeLocation: 43-102	0.483501	0.924963	0.290624	0.197997	-1.24309	-1.01224	-1.36448	-1.5877
META1_0789	conserved hypothetical proteingene location: 822234..822728 of length 495, in frame -3. ProbeLocation: 22-81	0.0419577	0.47835	0.0246221	0.00420708	1.33854	-1.06565	1.72749	1.96353
META1_0790	putative glutamyl-tRNA synthetasegene location: 822813..823706 of length 894, in frame -3. ProbeLocation: 439-498	0.17649	0.663938	0.00944512	0.00100458	1.22611	1.07331	1.96231	2.05487
META1_0791	hypothetical proteingene location: 823736..824035 of length 300, in frame -1. ProbeLocation: 142-201	0.217695	0.710141	0.153674	0.127811	1.28812	-1.06201	1.49251	1.52494
META1_0792	conserved protein of unknown functiongene location: 824259..824477 of length 219, in frame 3. ProbeLocation: 31-90	0.0224766	0.0026912	0.0180842	0.158254	1.35866	-1.48457	-1.44691	-1.40014
META1_0793	chaperone Hsp90, heat shock protein C 62.5gene location: 824500..826380 of length 1881, in frame -2. ProbeLocation: 43-102	0.000212005	0.0729929	0.000807597	8.76692e-05	2.04804	1.17823	3.02154	3.34802
META1_0794	hypothetical proteingene location: 826535..826726 of length 192, in frame -1. ProbeLocation: 79-138	0.713258	0.980557	0.35938	0.059426	-1.04088	1.00216	1.07622	1.54865
META1_0795	putative gamma-glutamyltranspeptidasegene location: 827165..828760 of length 1596, in frame 2. ProbeLocation: 46-105	0.275037	0.655428	0.976547	0.261721	-1.0868	-1.0232	-1.006	-1.07647
META1_0796	Dihydroxyacetone kinase (Glycerone kinase)gene location: 828863..830500 of length 1638, in frame 2. ProbeLocation: 556-615	0.470462	0.632725	0.165743	0.063594	1.08805	-1.05313	1.23987	1.29656
META1_0797	Putative methyltransferasegene location: 830509..831357 of length 849, in frame 1. ProbeLocation: 37-96	0.905733	0.775006	0.904626	0.924223	-1.03094	-1.0992	-1.04307	1.03371
META1_0799	Precorrin-6Y C(5,15)-methyltransferase [decarboxylating] (Precorrin-6 methyltransferase) (Precorrin-6Y methylase)gene location: 832824..834059 of length 1236, in frame 3. ProbeLocation: 601-660	0.104756	0.949355	0.137543	0.0352106	1.28594	1.02505	1.56255	1.93724
META1_0800	putative cobalamin biosynthesis proteingene location: 834038..834463 of length 426, in frame 2. ProbeLocation: 28-87	0.327256	0.286253	0.69739	0.00943512	-1.14114	-1.06564	-1.14499	-1.21951
META1_0801	putative diguanylate cyclase; two GGDEF domainsgene location: 834551..835642 of length 1092, in frame 2. ProbeLocation: 541-600	0.416209	0.65174	0.248186	0.00400609	1.16601	1.01712	1.24143	1.94485
META1_0802	putative transcriptional regulator (LysR family)gene location: 835717..836625 of length 909, in frame -2. ProbeLocation: 298-357	0.816776	0.337741	0.505877	0.610954	-1.04163	-1.13303	1.03194	-1.02152
META1_0803	conserved hypothetical protein; putative membrane proteingene location: 836735..837178 of length 444, in frame 2. ProbeLocation: 43-102	0.288609	0.0887596	0.91852	0.433279	-1.02785	-1.171	1.01397	1.07034
META1_0804	Precorrin-4 C(11)-methyltransferase (Precorrin-3 methylase)gene location: 837259..838059 of length 801, in frame 1. ProbeLocation: 394-453	0.041406	0.331881	0.0368452	0.00531067	1.23668	1.09396	1.43939	1.56954
META1_0805	cobyrinic acid a,c-diamide synthasegene location: 838056..839381 of length 1326, in frame 3. ProbeLocation: 28-87	0.349493	0.855759	0.871052	0.0349047	-1.06483	1.00937	-1.07341	-1.23025
META1_0806	putative transcriptional regulator, XRE familygene location: 839647..840075 of length 429, in frame -2. ProbeLocation: 22-81	0.00976722	0.250024	0.000946802	0.000219168	1.38832	1.07353	1.75639	1.84947
META1_0807	conserved hypothetical proteingene location: 840526..840861 of length 336, in frame 1. ProbeLocation: 31-90	0.00832825	0.364256	0.107476	0.0537424	1.45935	-1.1151	1.66489	1.53336
META1_0808	multidrug transport protein (MFS family)gene location: 841030..842277 of length 1248, in frame -2. ProbeLocation: 616-675	0.144995	0.777488	0.349596	0.0301985	1.06241	1.02352	1.14708	1.26608
META1_0809	putative glycosyl transferasegene location: 842708..844213 of length 1506, in frame 2. ProbeLocation: 736-795	0.191059	0.996589	0.513584	0.324672	-1.15996	1.00418	-1.24925	-1.46473
META1_0810	putative transcriptional regulator, Fur family; zinc uptake regulator ZURgene location: 844217..844810 of length 594, in frame -1. ProbeLocation: 43-102	0.262934	0.345513	0.256717	0.352307	1.18022	-1.18953	1.13124	1.17743
META1_0812	Hypothetical proteingene location: 845030..845161 of length 132, in frame 2. ProbeLocation: 40-99	0.0795926	0.0193401	0.3756	0.0190728	-1.12135	1.21012	1.19885	1.47197
META1_0813	ABC transporter, ATP-binding proteingene location: 845158..846057 of length 900, in frame 1. ProbeLocation: 439-498	0.293747	0.275448	0.740894	0.128348	-1.14331	-1.09842	1.07287	1.18265
META1_0814	ABC family transporter permease proteingene location: 846111..846941 of length 831, in frame 3. ProbeLocation: 403-462	0.0649402	0.968147	0.0594298	0.246399	1.29051	1.01076	1.60961	1.4359
META1_0816	Synonym polC, sdgC,DNA polymerase III, alpha subunitgene location: 847497..851018 of length 3522, in frame 3. ProbeLocation: 25-84	0.558864	0.941475	0.848313	0.71972	1.0845	1.01251	-1.03296	-1.0465
META1_0817	putative membrane bound lytic murein transglycosylase B, mltBgene location: 851362..852126 of length 765, in frame 1. ProbeLocation: 367-426	0.546049	0.90097	0.0534475	0.0320564	-1.04919	1.01263	-1.16031	-1.37022
META1_0818	putative cation transport protein (ChaC)gene location: 852245..852940 of length 696, in frame -1. ProbeLocation: 334-393	0.000513335	0.146583	0.0315141	0.00570128	1.3456	1.1058	1.70073	1.75138
META1_0819	hypothetical proteingene location: 853019..853213 of length 195, in frame -1. ProbeLocation: 28-87	0.514287	0.322835	0.0333087	0.0134458	1.1357	-1.09295	1.56901	1.60189
META1_0820	hypothetical protein; putative exported proteingene location: 853185..853577 of length 393, in frame -3. ProbeLocation: 37-96	0.56372	0.968194	0.5932	0.158676	-1.08613	-1.00385	-1.07513	-1.20478
META1_0821	DNA repair protein RecOgene location: 853706..854446 of length 741, in frame 2. ProbeLocation: 25-84	0.0148037	0.677454	0.0041269	0.0247788	1.45343	1.04932	1.86514	1.79413
META1_0822	DNA topoisomerase IV subunitAgene location: 854568..856814 of length 2247, in frame 3. ProbeLocation: 1117-1176	0.769494	0.82231	0.689426	0.072702	1.06506	-1.03451	1.06614	1.2018
META1_0823	translation initiation factor if-1 (infA)gene location: 856891..857148 of length 258, in frame -2. ProbeLocation: 40-99	0.0418772	0.176803	0.166236	0.0236042	-1.09658	-1.10269	1.17997	1.35208
META1_0824	putative extracellular ligand-binding receptorgene location: 857484..858578 of length 1095, in frame -3. ProbeLocation: 532-591	0.0443703	0.60979	0.186476	0.0339342	-1.25689	-1.03103	-1.30682	-1.3337
META1_0825	conserved hypothetical proteingene location: 858766..859089 of length 324, in frame 1. ProbeLocation: 148-207	0.395294	0.987535	0.934477	0.769094	1.1034	1.00212	1.01809	1.04083
META1_0826	conserved hypothetical proteingene location: 859156..859884 of length 729, in frame 1. ProbeLocation: 346-405	0.0488787	0.0698484	0.458156	0.58138	1.19467	1.14602	-1.09331	-1.02062
META1_0827	conserved hypothetical proteingene location: 859889..860899 of length 1011, in frame 2. ProbeLocation: 490-549	0.473488	0.705776	0.808719	0.795599	1.11815	1.06337	-1.00793	1.04315
META1_0828	conserved hypothetical protein; putative exported proteingene location: 860886..861479 of length 594, in frame 3. ProbeLocation: 40-99	0.0234841	0.00625651	0.026949	0.0900861	-1.22262	1.5659	-1.19618	-1.19595
META1_0829	conserved protein of unknown functiongene location: 861501..861623 of length 123, in frame -3. ProbeLocation: 46-105	0.0190715	0.301113	0.156216	0.00471447	1.24331	-1.10786	1.33388	1.38413
META1_0830	putative Formyl transferase (fmt-like)gene location: 861667..862533 of length 867, in frame -2. ProbeLocation: 31-90	0.597651	0.265237	0.26599	0.306603	1.12659	1.07242	1.26597	1.27452
META1_0831	Hypothetical proteingene location: 862629..863174 of length 546, in frame 3. ProbeLocation: 46-105	0.981898	0.414138	0.000580188	0.000727618	1.00498	1.1047	-4.68198	-5.2282
META1_0832	Short chain dehydrogenase/reductase (gene fragment)gene location: 862922..863398 of length 477, in frame 2. ProbeLocation: 46-105	0.0539511	0.321629	0.338853	0.00959187	1.10333	1.17421	-1.25824	-1.35381
META1_0833	conserved hypothetical proteingene location: 863451..864212 of length 762, in frame -3. ProbeLocation: 37-96	0.0262376	0.138474	0.0639485	0.114911	1.3939	1.14513	1.33893	1.30841
META1_0834	hypothetical protein; putative membrane proteingene location: 864500..865096 of length 597, in frame 2. ProbeLocation: 286-345	0.162541	0.729122	0.00749039	0.000767887	1.16608	-1.01358	1.66917	1.9941
META1_0835	Synonym ycfV,outer membrane-specific lipoprotein transporter subunit ; ATP-binding component of ABC superfamilygene location: 865300..866010 of length 711, in frame -2. ProbeLocation: 46-105	0.590998	0.445915	0.596421	0.208511	1.10505	-1.1173	1.26692	1.60345
META1_0836	putative Lipoprotein releasing system, transmembrane protein, LolC/E familygene location: 866026..867345 of length 1320, in frame -2. ProbeLocation: 43-102	0.227725	0.412496	0.247012	0.058547	1.17718	1.1254	1.28061	1.42144
META1_0837	proline-tRNA ligasegene location: 867358..868686 of length 1329, in frame -2. ProbeLocation: 652-711	0.301383	0.288778	0.0531515	0.00764552	1.07803	-1.07883	1.48411	1.84414
META1_0838	hypothetical protein; putative membrane proteingene location: 869159..869500 of length 342, in frame -1. ProbeLocation: 31-90	0.0130915	0.947584	0.0158514	0.00487708	1.31033	1.00735	1.58639	1.52717
META1_0839	ethylmalonyl-CoA/methylmalonyl-CoA epimerasegene location: 869566..869970 of length 405, in frame -2. ProbeLocation: 31-90	0.0164285	0.580965	0.00220571	0.00150966	1.73375	-1.0449	2.4213	2.3891
META1_0840	putative hydrolase, metallo-beta-lactamase superfamilygene location: 870121..871794 of length 1674, in frame -2. ProbeLocation: 820-879	0.81362	0.979678	0.325008	0.507914	1.11998	1.01713	1.78284	1.44654
META1_0841	putative biotin-protein ligase (birA-like)gene location: 871814..872653 of length 840, in frame -1. ProbeLocation: 409-468	0.277996	0.777286	0.0334548	0.00920193	1.10036	-1.0295	1.42486	1.40511
META1_0842	NADH-quinone oxidoreductase chain N (NADH dehydrogenase I, chain N)gene location: 872673..874112 of length 1440, in frame -3. ProbeLocation: 481-540	0.0688785	0.982214	0.0104165	0.00224186	1.31415	-1.0004	1.989	2.30325
META1_0843	Synonym nuoA,NADH-quinone oxidoreductase chain M (NADH dehydrogenase I, chain M)gene location: 874109..875692 of length 1584, in frame -1. ProbeLocation: 46-105	0.0839231	0.940556	0.0058741	0.0213058	1.35965	-1.00929	2.17173	2.53028
META1_0844	NADH-quinone oxidoreductase chain L (NADH dehydrogenase I, chain L)gene location: 875692..877803 of length 2112, in frame -2. ProbeLocation: 22-81	0.00913762	0.72029	0.000779328	0.000418958	1.34329	1.02279	2.69824	3.15894
META1_0845	NADH-quinone oxidoreductase chain K (NADH dehydrogenase I, chain K)gene location: 877862..878167 of length 306, in frame -1. ProbeLocation: 34-93	0.000732533	0.268783	0.00049231	0.000147356	1.85949	1.1217	4.30628	5.5435
META1_0846	NADH-quinone oxidoreductase chain J (NADH dehydrogenase I, chain J)gene location: 878173..878793 of length 621, in frame -2. ProbeLocation: 31-90	0.0356255	0.337048	0.00145992	0.00409381	1.416	1.10311	3.10574	3.7166
META1_0847	NADH-quinone oxidoreductase subunit I (NADH dehydrogenase I subunit I)gene location: 879003..879491 of length 489, in frame -3. ProbeLocation: 160-219	0.00868956	0.936576	0.0127671	0.00265597	1.80163	1.01795	3.02918	3.54752
META1_0848	NADH-quinone oxidoreductase subunit H (NADH dehydrogenase I subunit H)gene location: 879576..880598 of length 1023, in frame -3. ProbeLocation: 955-1014	0.000367117	0.392017	0.000485209	3.25436e-05	1.74182	1.09624	2.87965	3.5831
META1_0849	NADH-quinone oxidoreductase chain G (NADH dehydrogenase I, chain G)gene location: 880611..882677 of length 2067, in frame -3. ProbeLocation: 1999-2058	0.207755	0.802639	0.02291	0.00325514	1.23757	1.04997	1.96503	2.07341
META1_0850	Synonym nuoB,NADH-quinone oxidoreductase chain F (NADH dehydrogenase I, chain F)gene location: 882712..884013 of length 1302, in frame -2. ProbeLocation: 40-99	0.0743436	0.517468	0.0111671	0.0108444	1.36491	-1.07605	2.02664	2.53392
META1_0851	NADH-quinone oxidoreductase chain E (NADH dehydrogenase I, chain E)gene location: 884024..885262 of length 1239, in frame -1. ProbeLocation: 31-90	0.0305981	0.51086	0.0108279	0.00381839	1.39364	-1.0629	2.22841	2.88899
META1_0852	NADH-quinone oxidoreductase chain D (NADH dehydrogenase I, chain D)gene location: 885281..886471 of length 1191, in frame -1. ProbeLocation: 1123-1182	0.0668453	0.481794	0.0113382	0.00843626	1.41159	-1.07434	2.19012	2.78162
META1_0853	NADH-quinone oxidoreductase chain C (NADH dehydrogenase I, chain C)gene location: 886483..887157 of length 675, in frame -2. ProbeLocation: 34-93	0.165466	0.519703	0.0680331	0.0151822	1.33508	-1.08447	2.07366	2.59746
META1_0854	NADH-quinone oxidoreductase chain B (NADH dehydrogenase I, chain B)gene location: 887154..887741 of length 588, in frame -3. ProbeLocation: 193-252	0.0284617	0.640675	0.00481409	0.00161029	1.33627	-1.03833	1.90594	2.37207
META1_0855	NADH-quinone oxidoreductase chain A (NADH dehydrogenase I, chain A)gene location: 887794..888159 of length 366, in frame -2. ProbeLocation: 22-81	0.10953	0.762858	0.0145025	0.0108031	1.33907	-1.02066	2.10915	2.45419
META1_0856	putative SCP-like extracellular proteingene location: 888991..889479 of length 489, in frame 1. ProbeLocation: 22-81	0.00158548	0.253507	0.0654302	0.461499	-1.31066	-1.21209	-1.15075	-1.04276
META1_0857	pseudoazuringene location: 889525..889971 of length 447, in frame -2. ProbeLocation: 379-438	0.901697	0.0240391	0.616624	0.532227	-1.00582	-1.31338	-1.05812	1.04652
META1_0858	Synonym pyrA,carbamoyl phosphate synthase, large subunitgene location: 890267..893740 of length 3474, in frame 2. ProbeLocation: 3409-3468	0.712364	0.393376	0.0538028	0.0855073	1.12484	1.1502	1.50538	1.62722
META1_0859	transcription elongation factor, cleaves 3' nucleotide of paused mRNAgene location: 893871..894353 of length 483, in frame 3. ProbeLocation: 43-102	0.0380254	0.863643	0.0866976	0.00500623	1.32294	-1.00764	1.2719	1.53352
META1_0860	hypothetical protein; putative exported proteingene location: 894358..894858 of length 501, in frame 1. ProbeLocation: 235-294	0.25763	0.9146	0.67191	0.0216133	1.08516	1.01744	1.11094	1.21523
META1_0861	conserved hypothetical proteingene location: 894893..895993 of length 1101, in frame 2. ProbeLocation: 31-90	0.00491098	0.410071	0.108858	0.0112434	1.18148	-1.04179	1.17566	1.34841
META1_0862	thioredoxin reductase, FAD/NAD(P)-bindinggene location: 896144..897118 of length 975, in frame 2. ProbeLocation: 328-387	0.359409	0.298317	0.429276	0.198422	1.08747	-1.11008	1.17705	1.17927
META1_0863	putative transcriptional regulator, LysR familygene location: 897459..898349 of length 891, in frame 3. ProbeLocation: 31-90	0.633903	0.546774	0.32445	0.0819474	-1.09058	-1.12242	-1.30238	-1.47757
META1_0864	3-dehydroquinate dehydratase (3-dehydroquinase) (Type II DHQase)gene location: 898466..898921 of length 456, in frame 2. ProbeLocation: 160-219	0.0313976	0.835218	0.00924179	0.000876555	1.16059	1.02692	1.57208	1.69356
META1_0865	Synonym fabE,acetyl-CoA carboxylase, biotin carboxyl carrier protein subunitgene location: 898940..899410 of length 471, in frame 2. ProbeLocation: 163-222	0.523849	0.946901	0.436027	0.116858	1.03219	1.00546	1.13483	1.15211
META1_0866	Synonym fabG,acetyl CoA carboxylase, biotin carboxylase subunitgene location: 899421..900788 of length 1368, in frame 3. ProbeLocation: 1303-1362	0.165423	0.923638	0.0976141	0.0165486	1.15545	-1.0133	1.50842	1.67218
META1_0867	putative leucyl/phenylalanyl-tRNA-protein transferasegene location: 900840..901547 of length 708, in frame 3. ProbeLocation: 337-396	0.260588	0.868757	0.0113528	0.0202362	1.09431	1.01964	1.29762	1.35504
META1_0868	putative transcriptional regulator, TetR familygene location: 901613..902233 of length 621, in frame -1. ProbeLocation: 28-87	0.178085	0.285825	0.221846	0.49856	-1.0809	-1.05455	-1.11306	-1.0937
META1_0869	conserved hypothetical proteingene location: 902281..902760 of length 480, in frame 1. ProbeLocation: 226-285	0.394422	0.00707346	0.00298167	0.0220472	-1.18353	-1.29494	-1.3134	-1.24223
META1_0870	conserved hypothetical protein; putative exported proteingene location: 902860..903519 of length 660, in frame -2. ProbeLocation: 322-381	0.821276	0.874314	0.639015	0.636492	-1.04501	1.01827	1.24179	1.06522
META1_0871	NADH:ubiquinone oxidoreductase 17.2 kD subunitgene location: 903699..904115 of length 417, in frame -3. ProbeLocation: 193-252	0.105049	0.408861	0.00688159	0.000374714	1.27727	-1.05796	1.47207	1.6265
META1_0874	conserved hypothetical proteingene location: 909151..909762 of length 612, in frame 1. ProbeLocation: 289-348	0.00445948	0.772039	0.0123619	0.0183922	-1.91441	-1.03192	-2.65639	-3.15087
META1_0875	Hypothetical proteingene location: 909822..910148 of length 327, in frame 3. ProbeLocation: 154-213	0.0062643	0.76959	0.000861308	0.00798768	-1.99021	1.04202	-2.87473	-2.70144
META1_0876	transposase of ISMex3, IS256 familygene location: 910162..911472 of length 1311, in frame -2. ProbeLocation: 28-87	0.329614	0.116829	0.252119	0.684018	-1.10228	-1.18733	-1.1994	-1.04845
META1_0877	conserved hypothetical proteingene location: 911560..912765 of length 1206, in frame 1. ProbeLocation: 34-93	0.055682	0.676585	0.367829	0.0436661	1.2379	-1.03575	1.22371	1.42194
META1_0878	hypothetical proteingene location: 912590..913492 of length 903, in frame 2. ProbeLocation: 442-501	0.947301	0.193861	0.977068	0.931171	-1.01607	-1.44628	1.01201	1.02704
META1_0880	transposase of ISMex1, IS3 family (ORF 1)gene location: 913885..914151 of length 267, in frame 1. ProbeLocation: 124-183	0.422062	0.398032	0.55004	0.695102	-1.07794	-1.05243	1.04242	-1.0491
META1_0881	transposase of ISMex1, IS3 family (ORF 2)gene location: 914175..914996 of length 822, in frame 3. ProbeLocation: 406-465	0.54316	0.604165	0.127384	0.0746682	1.06011	1.04987	1.2048	1.28987
META1_0882	conserved hypothetical protein; putative exported proteingene location: 915020..915973 of length 954, in frame -1. ProbeLocation: 469-528	0.578453	0.297042	0.611528	0.917597	-1.23272	-1.32827	-1.23613	1.04283
META1_0883	protein of unknown functiongene location: 916129..916194 of length 66, in frame 1. ProbeLocation: 4-63	0.827031	0.957977	0.750758	0.682757	-1.05192	-1.01765	-1.1783	-1.17742
META1_0884	Hypothetical proteingene location: 916249..916590 of length 342, in frame -2. ProbeLocation: 160-219	0.5531	0.756463	0.90132	0.830518	-1.21435	-1.14705	-1.07313	1.08242
META1_0885	hypothetical proteingene location: 916760..917812 of length 1053, in frame 2. ProbeLocation: 46-105	0.11613	0.286596	0.0526487	0.00270061	-1.32824	-1.21941	-1.97839	-2.06157
META1_0886	Metallophosphoesterasegene location: 917848..918981 of length 1134, in frame 1. ProbeLocation: 553-612	0.653694	0.529911	0.323124	0.311371	1.10282	1.06023	-1.18297	-1.09823
META1_0887	conserved hypothetical proteingene location: 919384..919803 of length 420, in frame -2. ProbeLocation: 199-258	0.00814005	0.206349	0.000335835	0.0041601	1.99549	1.0637	2.12482	1.69912
META1_0888	Hypothetical proteingene location: 919985..920215 of length 231, in frame 2. ProbeLocation: 109-168	0.00471058	0.0526482	0.0354505	0.646089	1.58969	1.21641	1.24099	1.08066
META1_0889	transposase of ISMex3, IS256 familygene location: 920502..921812 of length 1311, in frame -3. ProbeLocation: 28-87	0.0172895	0.0813052	0.503593	0.553881	-1.14792	-1.1932	-1.1574	-1.10053
META1_0890	conserved hypothetical proteingene location: 921985..922251 of length 267, in frame -2. ProbeLocation: 124-183	0.0259457	0.0460991	0.00131694	0.00197844	-1.41222	-1.69446	-16.2395	-13.5827
META1_0891	conserved hypothetical proteingene location: 922854..924338 of length 1485, in frame -3. ProbeLocation: 34-93	0.198472	0.543989	0.117808	0.0160838	1.15297	-1.03356	1.30977	1.43401
META1_0892	Putative formate/nitrate transportergene location: 924806..925645 of length 840, in frame 2. ProbeLocation: 292-351	0.887334	0.221981	0.492298	0.165617	1.01259	-1.1772	1.16069	1.17196
META1_0893	fragment of putative dual serine/threonine-protein kinase/phosphatase (part 1)gene location: 925713..927290 of length 1578, in frame 3. ProbeLocation: 775-834	0.204913	0.0438389	0.487031	0.665852	-1.14103	-1.29868	-1.03499	1.02807
META1_0894	transposase of ISMex1, IS3 family (ORF 2)gene location: 927314..928135 of length 822, in frame -1. ProbeLocation: 46-105	0.570132	0.874259	0.213136	0.0985821	1.04763	1.01934	1.2281	1.29601
META1_0895	transposase of ISMex1, IS3 family (ORF 1)gene location: 928159..928425 of length 267, in frame -2. ProbeLocation: 25-84	0.620218	0.773125	0.797763	0.676403	-1.04884	-1.03361	1.04784	-1.04079
META1_0897	transposase of ISMex14, IS256 familygene location: 929077..930285 of length 1209, in frame -2. ProbeLocation: 28-87	0.101981	0.486162	0.122653	0.439115	1.21374	1.06913	1.28437	1.34427
META1_0898	putative Cellulose synthase catalytic subunit [UDP-forming]gene location: 930825..932765 of length 1941, in frame -3. ProbeLocation: 964-1023	0.315029	0.0367776	0.017458	0.0329191	-1.08882	-1.31127	-1.72405	-1.55647
META1_0899	Multidrug resistance efflux pumpgene location: 932825..933991 of length 1167, in frame -1. ProbeLocation: 571-630	0.0222558	0.0726615	0.00194617	0.00131721	-2.18673	-1.37858	-5.80231	-8.32571
META1_0900	hypothetical proteingene location: 935633..935878 of length 246, in frame 2. ProbeLocation: 34-93	0.5951	0.73651	0.807258	0.85132	1.22907	-1.11887	1.10432	1.08303
META1_0901	hypothetical protein; putative exported proteingene location: 935839..936204 of length 366, in frame 1. ProbeLocation: 172-231	0.664472	0.0388588	0.444618	0.693344	1.05104	-1.14758	-1.11579	-1.04552
META1_0902	fragment of hypothetical protein; putative exported protein (part 1)gene location: 936334..936534 of length 201, in frame 1. ProbeLocation: 25-84	0.870283	0.729396	0.902771	0.720258	-1.0147	-1.031	1.01133	1.03599
META1_0903	transposase of ISMex3, IS256 familygene location: 936554..937864 of length 1311, in frame 2. ProbeLocation: 28-87	0.101199	0.0488745	0.372815	0.582034	-1.12903	-1.2001	-1.19793	-1.06345
META1_0904	fragment of hypothetical protein; putative exported protein (part 2)gene location: 937934..938545 of length 612, in frame 2. ProbeLocation: 214-273	0.793904	0.0179794	0.0701548	0.71982	1.03776	-1.14916	1.12341	1.01625
META1_0905	conserved hypothetical proteingene location: 938562..939056 of length 495, in frame 3. ProbeLocation: 235-294	0.0451802	0.259772	0.637592	0.591875	1.12208	-1.13152	1.10476	1.06333
META1_0907	conserved hypothetical proteingene location: 939430..940272 of length 843, in frame -2. ProbeLocation: 412-471	0.111783	0.0366776	0.246347	0.000629877	1.27027	-1.17949	1.20484	1.37278
META1_0908	Synonym envD,multidrug transport protein, acriflavin resistance protein F (RND family)gene location: 940314..943505 of length 3192, in frame -3. ProbeLocation: 46-105	0.90337	0.0773808	0.286345	0.0288235	-1.00744	-1.15836	1.17802	1.25363
META1_0909	putative RND efflux transporter, membrane fusion protein subunitgene location: 943511..944629 of length 1119, in frame -1. ProbeLocation: 40-99	0.866677	0.740777	0.804424	0.785445	1.06277	-1.06917	1.09199	1.11461
META1_0915	Heavy metal-(Cd/Co/Hg/Pb/Zn)-translocating P-type ATPase:Heavy metal translocating P-type ATPasegene location: 946527..948326 of length 1800, in frame 3. ProbeLocation: 28-87	0.00211141	0.159496	0.02217	0.00482508	1.36722	1.1584	1.38945	1.41922
META1_0917	Hypothetical proteingene location: 948931..949101 of length 171, in frame -2. ProbeLocation: 34-93	0.675546	0.298431	0.163946	0.263927	-1.07217	-1.1201	-1.3746	-1.30763
META1_0918	nitrate transport system ATP-binding proteingene location: 949186..950166 of length 981, in frame -2. ProbeLocation: 28-87	0.73642	0.714193	0.672129	0.638553	1.35551	1.34275	1.6463	1.64691
META1_0921	FAD-dependent pyridine nucleotide-disulphide oxidoreductase:Rubredoxin-type Fe(Cys)4 proteingene location: 952546..953880 of length 1335, in frame -2. ProbeLocation: 1270-1329	0.0442668	0.53285	0.0459806	0.0290347	-1.52426	-1.13124	-1.48938	-1.69931
META1_0922	putative acyl-CoA dehydrogenasegene location: 953877..955070 of length 1194, in frame -3. ProbeLocation: 1129-1188	0.138572	0.162703	0.135526	0.0366695	-1.18351	-1.1114	-1.30631	-1.2687
META1_0923	OsmC family protein (osmotically induced proteins)gene location: 955130..955681 of length 552, in frame -1. ProbeLocation: 25-84	0.059963	0.438114	0.0489292	0.114092	1.25134	-1.11363	1.2515	1.36737
META1_0924	putative two-component sigma-54 specific transcriptional regulator, Fis subfamily; with N-terminal response receiver, GAF and ATPase domainsgene location: 955894..957498 of length 1605, in frame -2. ProbeLocation: 25-84	0.872185	0.283511	0.940431	0.0562802	-1.04522	-1.28545	-1.00668	-1.28069
META1_0925	putative bifunctional protein; N-terminal amidase, C-terminal transcriptional regulator, AraC familygene location: 957868..958842 of length 975, in frame -2. ProbeLocation: 28-87	0.232962	0.16474	0.645788	0.142133	-1.1596	1.2812	-1.03609	-1.13959
META1_0927	putative sodium:solute symportergene location: 959714..961282 of length 1569, in frame -1. ProbeLocation: 778-837	0.0295036	0.0848354	0.0117905	0.00570531	-1.33192	-1.12085	-1.43309	-1.27266
META1_0928	conserved hypothetical protein, DUF485; putative membrane protein precursorgene location: 961293..961514 of length 222, in frame -3. ProbeLocation: 34-93	0.565506	0.672194	0.7689	0.862205	1.21671	-1.18011	1.12587	-1.04865
META1_0929	putative nitrilasegene location: 961698..962807 of length 1110, in frame -3. ProbeLocation: 28-87	0.0105903	0.259861	0.411886	0.00543384	-1.35416	1.10243	-1.3296	-1.45668
META1_0930	transcriptional regulator, LysR familygene location: 962910..963806 of length 897, in frame -3. ProbeLocation: 436-495	0.0390047	0.249409	0.015003	0.00472036	-1.39253	-1.12359	-1.97374	-3.05607
META1_0932	RNA polymerase sigma factorgene location: 964622..965176 of length 555, in frame 2. ProbeLocation: 22-81	0.0139715	0.0217085	0.00464607	0.00162133	-2.03273	-1.72145	-3.04872	-9.29393
META1_0933	protein of unknown functiongene location: 965526..965600 of length 75, in frame 3. ProbeLocation: 7-66	0.989706	0.234077	0.438292	0.0787981	1.00124	-1.09926	1.10639	1.33875
META1_0934	Transcriptional regulator, Cro/CI familygene location: 965662..965958 of length 297, in frame -2. ProbeLocation: 25-84	0.831178	0.279108	0.00485488	0.000604538	1.02366	-1.12969	-1.98749	-2.12141
META1_0935	type I secretion system ATPasegene location: 966318..968081 of length 1764, in frame 3. ProbeLocation: 37-96	0.00502745	0.61667	0.000143971	0.000562675	-2.07827	-1.05353	-5.11867	-5.81386
META1_0936	type I secretion membrane fusion protein, HlyD familygene location: 968091..969467 of length 1377, in frame 3. ProbeLocation: 34-93	0.250854	0.912707	0.00171314	0.0214252	-1.1883	-1.01123	-2.04916	-1.81291
META1_0938	hypothetical proteingene location: 969546..973772 of length 4227, in frame 3. ProbeLocation: 43-102	0.419567	0.852034	0.000907995	0.00723841	-1.09117	1.01791	-2.49568	-2.60693
META1_0940	putative Cellulose synthase (UDP-forming)gene location: 973911..975866 of length 1956, in frame -3. ProbeLocation: 967-1026	0.54654	0.60126	0.0105582	0.00393995	-1.09873	-1.06273	-1.74148	-2.57889
META1_0941	conserved hypothetical proteingene location: 975866..977041 of length 1176, in frame -1. ProbeLocation: 577-636	0.925409	0.474778	0.742566	0.00259226	1.00596	1.04322	-1.08483	-1.48823
META1_0942	conserved hypothetical proteingene location: 977077..978831 of length 1755, in frame -2. ProbeLocation: 868-927	0.17025	0.138475	0.530051	6.35132e-05	-1.11557	1.28082	-1.07402	-2.85632
META1_0943	ABC transporter, ATPasegene location: 979973..980773 of length 801, in frame -1. ProbeLocation: 25-84	0.00447777	0.107807	0.12635	0.0499339	-1.47096	-1.04424	-1.17445	-1.12948
META1_0944	ABC transporter, permeasegene location: 980767..981765 of length 999, in frame -2. ProbeLocation: 43-102	0.780675	0.19009	0.340614	0.594804	-1.0372	-1.17866	-1.08345	1.0485
META1_0945	ABC transporter, periplasmic proteingene location: 981775..982860 of length 1086, in frame -2. ProbeLocation: 535-594	0.208096	0.732434	0.000738393	0.0141678	1.16547	1.03007	1.36078	1.44528
META1_0946	Acyl-CoA dehydrogenasegene location: 983400..984545 of length 1146, in frame 3. ProbeLocation: 37-96	0.105047	0.233769	0.23655	0.0545844	1.26935	-1.11884	1.2287	1.22594
META1_0947	putative alkanesulfonate monooxygenasegene location: 984564..985661 of length 1098, in frame 3. ProbeLocation: 541-600	0.009251	0.204482	0.522984	0.873377	-1.22586	-1.08289	-1.09518	-1.01744
META1_0949	Putative mannose-6-phosphate isomerasegene location: 986629..987168 of length 540, in frame 1. ProbeLocation: 265-324	0.116274	0.266566	0.32452	0.0314792	1.24758	-1.12653	1.328	1.43744
META1_0952	hypothetical proteingene location: 987840..988043 of length 204, in frame 3. ProbeLocation: 43-102	0.415525	0.747865	0.514058	0.0857912	-1.12818	-1.07031	-1.25283	-1.10016
META1_0954	eshAgene location: 989395..990786 of length 1392, in frame 1. ProbeLocation: 682-741	0.0582446	0.687204	0.00953725	0.00124978	1.16333	-1.04105	1.88583	1.60738
META1_0955	putative cysteine desulfurasegene location: 990773..992797 of length 2025, in frame 2. ProbeLocation: 673-732	0.0584041	0.243048	0.0668187	0.00153886	1.28502	-1.18416	1.63557	1.77753
META1_0956	Hypothetical proteingene location: 992815..993285 of length 471, in frame 1. ProbeLocation: 154-213	0.0845076	0.379192	0.866595	0.0542084	-1.17797	-1.13977	1.03213	-1.43073
META1_0957	putative Thioredoxin reductasegene location: 993335..994312 of length 978, in frame 2. ProbeLocation: 910-969	0.181788	0.0717329	0.0212423	0.0457691	1.08502	-1.37357	-2.33389	-2.23454
META1_0958	putative outer-membrane immunogenic protein precursorgene location: 994531..995400 of length 870, in frame 1. ProbeLocation: 427-486	0.000275182	0.308905	0.000708032	0.000583641	3.04571	1.09635	3.91846	5.48957
META1_0959	conserved hypothetical protein; putative exported proteingene location: 995790..996041 of length 252, in frame 3. ProbeLocation: 25-84	0.0564162	0.765991	0.208662	0.00248111	-1.40904	1.0516	-1.1199	-11.4011
META1_0960	conserved hypothetical proteingene location: 996053..996466 of length 414, in frame 2. ProbeLocation: 196-255	0.0615009	0.949186	0.0700776	0.000701591	-1.63044	1.0271	-1.33175	-20.1225
META1_0961	Hypothetical proteingene location: 996736..997119 of length 384, in frame -2. ProbeLocation: 37-96	0.0304461	0.0146768	0.350271	0.00496655	-1.41261	-1.34014	-1.17267	-1.58869
META1_0963	hypothetical proteingene location: 998225..998470 of length 246, in frame 2. ProbeLocation: 115-174	0.0617519	0.321569	0.0035418	0.0029914	-1.28209	-1.1693	-2.85599	-3.30731
META1_0965	hypothetical proteingene location: 998694..999026 of length 333, in frame -3. ProbeLocation: 154-213	0.112051	0.136999	0.0988693	0.13828	1.42189	-1.34147	1.48602	1.38602
META1_0966	conserved hypothetical protein; putative exported proteingene location: 999382..1001340 of length 1959, in frame 1. ProbeLocation: 967-1026	0.0721325	0.14636	0.0318622	0.0695694	1.2562	-1.11137	1.27258	1.24629
META1_0967	conserved hypothetical protein; putative exported proteingene location: 1001518..1002249 of length 732, in frame -2. ProbeLocation: 31-90	0.00491371	0.46551	0.199099	0.000942388	1.347	1.02525	1.71486	1.60918
META1_0968	putative histidine kinase of the HWE familygene location: 1002660..1005656 of length 2997, in frame -3. ProbeLocation: 1483-1542	0.534493	0.98314	0.662686	0.0505913	-1.04121	1.00343	1.06644	1.21098
META1_0969	conserved hypothetical proteingene location: 1005891..1006520 of length 630, in frame -3. ProbeLocation: 304-363	0.0931364	0.56062	0.370853	0.109922	1.48483	-1.15953	1.48909	1.82239
META1_0970	conserved hypothetical protein; myosin-cross-reactive antigen-like proteingene location: 1007004..1008971 of length 1968, in frame 3. ProbeLocation: 31-90	0.533936	0.304072	0.401712	0.0448933	-1.06443	-1.12276	-1.15092	-1.189
META1_0971	conserved hypothetical proteingene location: 1009271..1010314 of length 1044, in frame 2. ProbeLocation: 514-573	0.193186	0.34434	0.606792	0.220378	-1.13122	1.0471	-1.09668	-1.23424
META1_0972	protein of unknown functiongene location: 1010493..1010675 of length 183, in frame -3. ProbeLocation: 76-135	0.335507	0.965172	0.237037	0.102473	-1.31774	1.01685	-1.39655	-1.87567
META1_0973	Urease accessory protein ureE 1gene location: 1010598..1011062 of length 465, in frame 3. ProbeLocation: 28-87	0.214702	0.148064	0.450711	0.624456	-1.04026	-1.06282	1.05996	1.05258
META1_0974	putative urease accessory protein UreFgene location: 1011067..1011747 of length 681, in frame 1. ProbeLocation: 223-282	0.0123404	0.567039	0.000193861	0.00442182	1.32293	-1.03588	1.59469	1.76449
META1_0975	urease gamma (N-terminal) and beta (C-terminal) subunits (urea amidohydrolase gamma/beta subunits)gene location: 1011761..1012456 of length 696, in frame 2. ProbeLocation: 238-297	0.387134	0.449099	0.295618	0.00539107	-1.09487	-1.09248	-1.2938	-1.43847
META1_0977	urease accessory protein UreGgene location: 1014181..1014825 of length 645, in frame 1. ProbeLocation: 577-636	0.397433	0.184098	0.864188	0.381122	1.07031	-1.12183	-1.01006	1.09168
META1_0978	putative urease accessory protein UreDgene location: 1014825..1015709 of length 885, in frame 3. ProbeLocation: 301-360	0.690891	0.057141	0.547137	0.171649	1.02475	-1.18915	1.08401	1.10881
META1_0979	short-chain amide-urea binding poringene location: 1015899..1017140 of length 1242, in frame 3. ProbeLocation: 46-105	0.00123546	0.0543434	0.00159806	0.00106833	1.46239	1.21767	1.86023	1.93553
META1_0980	conserved hypothetical protein; putative membrane proteingene location: 1017156..1018328 of length 1173, in frame -3. ProbeLocation: 577-636	0.321489	0.866968	0.397973	0.566137	-1.20172	-1.02479	-1.15308	-1.13298
META1_0981	putative TonB-dependent porin receptorgene location: 1018352..1020553 of length 2202, in frame -1. ProbeLocation: 43-102	0.327019	0.409044	0.887178	0.128894	-1.05487	-1.04874	1.03073	1.32555
META1_0982	Hypothetical proteingene location: 1020887..1021087 of length 201, in frame -1. ProbeLocation: 91-150	0.606901	0.785715	0.151982	0.0519693	1.11788	-1.03383	1.37798	1.54434
META1_0983	conserved hypothetical proteingene location: 1021303..1022493 of length 1191, in frame 1. ProbeLocation: 580-639	0.636536	0.941011	0.708728	0.327605	1.1146	-1.02104	1.16244	1.30419
META1_0984	conserved hypothetical proteingene location: 1022618..1022986 of length 369, in frame -1. ProbeLocation: 169-228	0.031934	0.0876532	0.00645536	0.00446373	-1.41205	-1.29119	-2.31739	-2.51928
META1_0985	conserved hypothetical protein; putative OsmC-like domaingene location: 1023019..1023462 of length 444, in frame -2. ProbeLocation: 22-81	0.011721	0.0194122	0.000860831	0.000129985	-1.69135	-1.50105	-3.57229	-4.25853
META1_0986	hypothetical proteingene location: 1023528..1023704 of length 177, in frame 3. ProbeLocation: 73-132	0.0629689	0.0542617	0.0954683	0.020304	1.14578	-1.19907	1.16246	1.23642
META1_0987	conserved hypothetical protein, PAS domain S-boxgene location: 1023729..1024178 of length 450, in frame 3. ProbeLocation: 211-270	0.0259577	0.047387	0.200021	0.58446	-1.11385	-1.24102	-1.15512	-1.03255
META1_0989	Phospholipase/Carboxylesterasegene location: 1026030..1026749 of length 720, in frame -3. ProbeLocation: 352-411	0.0983787	0.89971	0.000564378	0.0383529	1.30045	-1.00812	1.43202	1.52564
META1_0990	putative oxalyl-CoA decarboxylase (oxc, yfdU)gene location: 1027018..1028769 of length 1752, in frame -2. ProbeLocation: 595-654	0.710344	0.0506485	0.136349	0.00129816	1.01908	-1.13746	1.12693	1.38285
META1_0991	putative Galactose oxidasegene location: 1029245..1031536 of length 2292, in frame -1. ProbeLocation: 1138-1197	0.447554	0.483606	0.845314	0.0567185	1.10911	-1.05759	1.0574	1.18156
META1_0994	hypothetical proteingene location: 1035300..1035740 of length 441, in frame 3. ProbeLocation: 43-102	0.0240547	0.125483	0.00537344	0.00176182	1.22326	-1.10316	1.19438	1.20574
META1_0995	hypothetical proteingene location: 1035907..1036188 of length 282, in frame 1. ProbeLocation: 31-90	0.0442979	0.685705	0.0139088	0.0162521	-2.33698	-1.09255	-4.12455	-4.9181
META1_0996	hypothetical proteingene location: 1036211..1038067 of length 1857, in frame 2. ProbeLocation: 913-972	0.0796916	0.353697	0.0779686	0.0864413	-1.53916	-1.15944	-1.80165	-1.79863
META1_0997	hypothetical protein; putative exported proteingene location: 1038287..1038454 of length 168, in frame 2. ProbeLocation: 70-129	0.00102078	0.89672	0.0534642	0.147692	1.46787	1.05566	1.95044	1.68643
META1_0998	hypothetical proteingene location: 1038436..1038663 of length 228, in frame -2. ProbeLocation: 43-102	0.890356	0.160889	0.0222556	0.0137325	1.03807	-1.24836	-1.74877	-2.19299
META1_0999	Synonym yfdW,formyl-CoA transferase, NAD(P)-bindinggene location: 1038803..1040092 of length 1290, in frame -1. ProbeLocation: 1225-1284	0.0214978	0.0603326	0.00102013	0.000283257	-1.14647	-1.17847	-1.69831	-1.87049
META1_1000	protein of unknown functiongene location: 1040461..1040514 of length 54, in frame 1. ProbeLocation: 1-54	0.00305443	0.00766815	0.00293353	0.00535503	1.63645	1.20701	2.36389	2.29683
META1_1001	transcriptional regulator, GntR familygene location: 1040514..1041197 of length 684, in frame 3. ProbeLocation: 28-87	0.000598063	0.0285018	0.0128342	0.00349158	1.41837	1.08807	1.85292	1.70111
META1_1002	putative GTPase, putative cobalamin biosynthesis protein (CobW homolog)gene location: 1041327..1042427 of length 1101, in frame -3. ProbeLocation: 535-594	0.0363874	0.505492	0.020226	0.0100165	1.50486	1.11785	2.00097	2.13966
META1_1003	serine-type D-alanyl-D-alanine carboxypeptidase precursorgene location: 1042560..1044065 of length 1506, in frame -3. ProbeLocation: 34-93	0.156147	0.815385	0.194231	0.0354093	-1.62192	-1.06602	-2.07287	-3.0822
META1_1004	conserved hypothetical proteingene location: 1044337..1044975 of length 639, in frame 1. ProbeLocation: 22-81	0.985175	0.612126	0.740812	0.408416	-1.00114	-1.10205	1.07706	1.22759
META1_1006	conserved hypothetical proteingene location: 1045139..1045576 of length 438, in frame 2. ProbeLocation: 25-84	0.452896	0.00471988	0.059003	0.00102259	1.09347	-1.59362	1.2715	1.4239
META1_1007	hypothetical proteingene location: 1045669..1045953 of length 285, in frame 1. ProbeLocation: 127-186	0.0117534	0.590805	0.0083564	0.00845556	-1.49673	-1.05363	-1.76468	-4.95098
META1_1008	putative hydroxylasegene location: 1046047..1047288 of length 1242, in frame -2. ProbeLocation: 604-663	0.620843	0.0301401	0.189535	0.426127	-1.07519	-1.32773	-1.19966	-1.11093
META1_1009	putative 6-pyruvol tetrahydrobiopterin synthasegene location: 1048121..1048477 of length 357, in frame 2. ProbeLocation: 289-348	0.329019	0.776692	0.0221874	0.063906	1.20841	1.05465	1.54765	1.73279
META1_1010	Putative regulator, ATP-binding.gene location: 1048480..1049211 of length 732, in frame 1. ProbeLocation: 34-93	0.78784	0.926498	0.803583	0.743948	1.07495	1.06943	1.19852	1.21435
META1_1011	putative LmbE-like proteingene location: 1049222..1049959 of length 738, in frame 2. ProbeLocation: 358-417	0.487276	0.968192	0.341761	0.271425	-1.1392	-1.01163	-1.29131	-1.26059
META1_1012	putative glycosyl transferasegene location: 1050038..1050889 of length 852, in frame 2. ProbeLocation: 415-474	0.920948	0.91016	0.986534	0.610867	-1.02233	1.04066	-1.00457	-1.12007
META1_1013	Hypothetical proteingene location: 1051025..1051690 of length 666, in frame -1. ProbeLocation: 31-90	0.701613	0.250571	0.912366	0.749884	-1.07536	1.64971	1.054	1.12267
META1_1015	hypothetical proteingene location: 1051756..1052049 of length 294, in frame 1. ProbeLocation: 46-105	0.797844	0.0634082	0.00190022	0.00291403	1.05112	-1.59588	-11.1026	-11.5231
META1_1016	putative glycosyl transferase; putative UDP-N-acetylglucosamine, LPS N-acetylglucosamine transferasegene location: 1052198..1053247 of length 1050, in frame -1. ProbeLocation: 517-576	0.0822247	0.590248	0.0194998	0.000103937	-1.28755	-1.09212	-1.47111	-2.24933
META1_1017	putative glycosyl transferasegene location: 1053308..1054396 of length 1089, in frame -1. ProbeLocation: 31-90	0.0716391	0.387671	0.800041	0.354288	-1.17374	1.12519	-1.10964	-1.13354
META1_1018	putative glycosyl transferasegene location: 1054401..1055501 of length 1101, in frame -3. ProbeLocation: 31-90	0.479505	0.440979	0.0103853	0.00596472	-1.08064	1.08191	-1.55354	-1.71718
META1_1019	putative Phosphoryl transfer system, HPrgene location: 1056010..1056333 of length 324, in frame -2. ProbeLocation: 31-90	0.126464	0.951146	0.0434061	0.00858118	1.14417	1.00008	1.35367	1.44666
META1_1020	putative PTS system subfamily mannose/fructose-specific IIA componentgene location: 1056484..1056876 of length 393, in frame -2. ProbeLocation: 127-186	0.0173686	0.930118	0.017435	0.00259836	1.32895	1.01052	1.60326	1.77225
META1_1021	putative PTS system Hpr Kinasegene location: 1057011..1057526 of length 516, in frame -3. ProbeLocation: 43-102	0.156178	0.707037	0.00183822	0.313409	1.26104	1.06499	1.4432	1.21794
META1_1022	integral membrane sensor signal transduction histidine kinasegene location: 1057523..1059373 of length 1851, in frame -1. ProbeLocation: 907-966	0.940687	0.550987	0.985511	0.845033	1.00703	1.07907	1.00244	1.0145
META1_1023	Two-component response regulator ChvIgene location: 1059402..1060115 of length 714, in frame -3. ProbeLocation: 352-411	0.292917	0.272806	0.662222	0.421867	-1.05529	1.09608	-1.04198	-1.06533
META1_1024	conserved hypothetical protein; putative pyridoxamine 5'-phosphate oxidase-related, FMN-bindinggene location: 1060514..1061329 of length 816, in frame 2. ProbeLocation: 400-459	0.000519325	0.0165806	0.00157418	0.0065119	1.38216	1.1286	1.51424	1.52938
META1_1025	GTP-binding protein lepAgene location: 1061490..1063295 of length 1806, in frame 3. ProbeLocation: 43-102	0.141714	0.367521	0.343933	0.25204	-1.17409	-1.12873	-1.17437	-1.15414
META1_1026	putative heavy metal efflux pump, HlyD family secretion proteingene location: 1063733..1064986 of length 1254, in frame 2. ProbeLocation: 622-681	0.516607	0.595215	0.262534	0.735741	-1.20272	-1.09079	-1.34852	-1.06325
META1_1028	putative transcriptional regulator lacI familygene location: 1068382..1068537 of length 156, in frame -2. ProbeLocation: 22-81	0.0298934	0.571953	0.0593384	0.00114772	1.61099	1.03951	1.76569	2.05346
META1_1029	hypothetical protein; putative exported proteingene location: 1068704..1069777 of length 1074, in frame -1. ProbeLocation: 523-582	0.374556	0.656739	0.515589	0.422439	-1.18658	-1.1221	-1.21141	-1.2601
META1_1030	putative bifunctional N-terminal transglycosylase/C-terminal transpeptidasegene location: 1069826..1072906 of length 3081, in frame -1. ProbeLocation: 46-105	0.0595697	0.957482	0.729029	0.443973	-1.21277	1.0059	-1.04407	1.09781
META1_1031	conserved hypothetical protein; putative Flagellin C-terminal domaingene location: 1073097..1074296 of length 1200, in frame -3. ProbeLocation: 589-648	0.58561	0.308307	0.920694	0.920751	1.09693	-1.19608	1.0219	-1.01362
META1_1032	conserved hypothetical protein; putative Flagellin C-terminal domaingene location: 1074480..1075679 of length 1200, in frame -3. ProbeLocation: 22-81	0.752062	0.144546	0.971264	0.773308	1.04411	-1.18143	1.00862	-1.05078
META1_1033	putative flagellar FlbT family proteingene location: 1075883..1076299 of length 417, in frame 2. ProbeLocation: 193-252	0.005196	0.148332	0.00163301	0.00447718	1.20245	-1.07022	1.42128	1.59467
META1_1034	hypothetical proteingene location: 1076398..1076613 of length 216, in frame -2. ProbeLocation: 25-84	0.508834	0.154977	0.00103494	0.00349192	-1.08154	-1.25922	-2.90085	-3.47232
META1_1035	Acyltransferase 3 familygene location: 1076708..1077871 of length 1164, in frame -1. ProbeLocation: 574-633	0.819784	0.235158	0.220337	0.355906	-1.05147	-1.15942	-1.21957	-1.20359
META1_1036	Metal-dependent phosphohydrolase, HD subdomaingene location: 1078175..1079560 of length 1386, in frame 2. ProbeLocation: 40-99	0.114112	0.487416	0.168297	0.227832	-1.67071	-1.17971	-1.72139	-1.61841
META1_1037	conserved hypothetical proteingene location: 1079662..1080039 of length 378, in frame -2. ProbeLocation: 25-84	0.000972233	0.669643	5.09603e-05	0.000119317	-2.44353	-1.05243	-4.64535	-4.74732
META1_1038	conserved hypothetical proteingene location: 1080215..1080643 of length 429, in frame 2. ProbeLocation: 34-93	0.0198177	0.0284967	0.433848	0.921523	-1.14195	-1.20831	-1.07249	-1.00469
META1_1039	Methionine aminopeptidase (Peptidase M)gene location: 1080762..1081514 of length 753, in frame -3. ProbeLocation: 367-426	0.847626	0.752623	0.987972	0.891137	-1.02497	-1.05332	1.00483	-1.02225
META1_1040	Synonym RMQ02470,putative membrane proteingene location: 1082122..1082781 of length 660, in frame 1. ProbeLocation: 43-102	0.00909449	0.150738	0.000101286	0.00103514	-1.76473	-1.2505	-2.66408	-2.9787
META1_1041	Synonym RMQ02469,putative CoxBgene location: 1082816..1083622 of length 807, in frame -1. ProbeLocation: 388-447	8.48002e-05	0.435709	5.81067e-05	7.54569e-07	3.01128	-1.0919	9.06239	15.3472
META1_1042	Synonym RMQ06249,conserved hypothetical proteingene location: 1084109..1084966 of length 858, in frame -1. ProbeLocation: 31-90	0.836792	0.336585	0.0226938	0.0166588	1.01041	1.09122	1.20519	1.23546
META1_1044	putative sensor histidine kinase precursor, putative transcriptional regulator of C4 dicarboxylate transportergene location: 1086311..1088191 of length 1881, in frame -1. ProbeLocation: 46-105	0.908472	0.716126	0.929544	0.806055	1.02147	-1.07803	1.03002	1.0639
META1_1045	Synonym ssiB, yaiQ,taurine transport protein (ABC superfamily, atp_bind)gene location: 1088576..1089457 of length 882, in frame -1. ProbeLocation: 31-90	0.000370143	0.00064892	0.00139581	0.000154973	2.54666	1.34985	4.4494	4.97478
META1_1047	Extracellular solute-binding protein, family 3 precursorgene location: 1090300..1091280 of length 981, in frame -2. ProbeLocation: 478-537	0.00348403	0.555053	0.00374573	0.000135024	2.63398	1.09488	3.37237	4.00041
META1_1048	septum site-determining proteingene location: 1091544..1092272 of length 729, in frame -3. ProbeLocation: 28-87	0.00868498	0.452465	0.0504374	0.0742768	1.17569	1.03988	1.39949	1.26055
META1_1049	conserved hypothetical protein; putative membrane proteingene location: 1092399..1093667 of length 1269, in frame -3. ProbeLocation: 622-681	0.930331	0.723325	0.483656	0.514843	-1.02403	-1.1077	-1.18294	-1.19349
META1_1050	Synonym bipA, yihK,GTP-binding elongation factor family protein with P-loop containing NTP hydrolase domaingene location: 1094004..1095830 of length 1827, in frame 3. ProbeLocation: 37-96	0.914014	0.70304	0.878874	0.766293	1.06799	-1.27173	1.12344	1.15452
META1_1051	putative methyl-accepting chemotaxis sensory transducergene location: 1095973..1097661 of length 1689, in frame -2. ProbeLocation: 43-102	0.732219	0.0738253	0.815645	0.420687	-1.03829	-1.25901	-1.01252	1.08136
META1_1053	Synonym minB,membrane ATPase of the MinC-MinD-MinE systemgene location: 1098732..1099547 of length 816, in frame 3. ProbeLocation: 31-90	0.166014	0.500794	0.337205	0.457575	1.13659	-1.11464	1.16339	1.0966
META1_1054	Synonym minB,cell division topological specificity factorgene location: 1099544..1099831 of length 288, in frame 2. ProbeLocation: 139-198	0.210582	0.189387	0.386765	0.173682	1.17373	-1.13453	1.15645	1.1826
META1_1055	putative cytochrome P450 family enzymegene location: 1100104..1101483 of length 1380, in frame -2. ProbeLocation: 469-528	0.461689	0.851796	0.0139784	0.000700158	-1.05097	1.03167	-1.04373	-1.20499
META1_1056	conserved hypothetical protein, putative Smp-30 familygene location: 1101740..1102633 of length 894, in frame 2. ProbeLocation: 439-498	0.152862	0.28699	0.0760888	0.00964115	-1.60896	-1.32039	-1.93451	-2.02843
META1_1057	putative glycoside hydrolasegene location: 1102791..1104641 of length 1851, in frame 3. ProbeLocation: 907-966	0.00639974	0.70999	0.000396257	0.00322973	-5.77467	-1.05669	-6.07355	-8.52117
META1_1058	putative dehydrogenase proteingene location: 1104650..1105612 of length 963, in frame 2. ProbeLocation: 37-96	0.026854	0.591188	0.00945404	0.00763717	-2.20567	1.13855	-3.37941	-6.87795
META1_1059	fragment of transposase of ISMdi3, IS3 family (ORF 2)gene location: 1105799..1105978 of length 180, in frame -1. ProbeLocation: 73-132	0.389385	0.74885	0.250197	0.333757	-1.19107	-1.04304	-1.48293	-1.45493
META1_1060	putative carbohydrate-selective poringene location: 1106668..1108083 of length 1416, in frame 1. ProbeLocation: 25-84	0.0405421	0.358683	0.0110606	0.232819	-1.42432	-1.14052	-1.61588	-1.2785
META1_1061	DEAD/DEAH box helicase domain proteingene location: 1108170..1111412 of length 3243, in frame -3. ProbeLocation: 1603-1662	0.00568789	0.677665	0.00280654	0.00217516	-1.57657	-1.04318	-3.01206	-4.74815
META1_1063	transposase of ISMex1, IS3 family (ORF 2)gene location: 1112452..1113273 of length 822, in frame -2. ProbeLocation: 31-90	0.658239	0.18737	0.177136	0.519281	1.02155	1.08059	1.09782	1.04292
META1_1064	transposase of ISMex1, IS3 family (ORF 1)gene location: 1113297..1113563 of length 267, in frame -3. ProbeLocation: 127-186	0.712598	0.337787	0.509927	0.577235	-1.03588	-1.05067	1.05658	1.04459
META1_1065	Synonym ybaG,fragment of ammonium transport protein (Amt family) (part 1)gene location: 1113594..1114226 of length 633, in frame -3. ProbeLocation: 301-360	0.0385111	0.155474	0.215627	0.0578043	1.14562	-1.13713	1.20089	1.18752
META1_1066	Putative urea transportergene location: 1114320..1115348 of length 1029, in frame -3. ProbeLocation: 346-405	0.896155	0.0769226	0.103529	0.151087	1.01313	-1.21301	-1.23944	-1.26967
META1_1071	putative integral membrane protein; putative CrcB proteingene location: 1118371..1118754 of length 384, in frame -2. ProbeLocation: 184-243	0.0313073	0.460085	0.0694647	0.00257996	-1.54657	-1.04843	-1.39219	-3.73762
META1_1072	putative integral membrane protein; putative CrcB proteingene location: 1118764..1119129 of length 366, in frame -2. ProbeLocation: 175-234	0.113288	0.583343	0.0029843	0.00738489	-1.21184	-1.04351	-2.06173	-2.6905
META1_1073	urease alpha subunitgene location: 1119209..1120927 of length 1719, in frame -1. ProbeLocation: 577-636	0.0400373	0.208976	0.0171894	0.0114486	1.12318	-1.05924	1.31551	1.40076
META1_1074	urease beta subunit (ureB) (fragment)gene location: 1120964..1121221 of length 258, in frame -1. ProbeLocation: 97-156	0.967824	0.0942422	0.892535	0.478271	1.00573	-1.15825	-1.01978	-1.03515
META1_1075	urease gamma subunitgene location: 1121399..1121701 of length 303, in frame -1. ProbeLocation: 100-159	0.0610712	0.0405234	0.71789	0.052127	-1.07971	-1.14252	-1.09289	-1.11645
META1_1076	conserved hypothetical exported protein, putative outer membrane receptor proteingene location: 1122341..1124455 of length 2115, in frame 2. ProbeLocation: 25-84	0.000892239	0.00125223	0.000202898	7.04704e-06	1.4967	-1.25311	1.78329	1.77319
META1_1077	hypothetical protein; putative exported proteingene location: 1124452..1125183 of length 732, in frame 1. ProbeLocation: 25-84	0.0249878	0.859593	0.00352995	0.00578185	1.48387	-1.01589	1.72593	1.6987
META1_1078	Hypothetical proteingene location: 1126013..1126366 of length 354, in frame 2. ProbeLocation: 160-219	0.737527	0.967327	0.14171	0.368638	-1.13656	1.01893	-1.32751	-1.33929
META1_1079	Esterase, PHB depolymerase (C-terminal fragment)gene location: 1126411..1127316 of length 906, in frame 1. ProbeLocation: 436-495	0.0626741	0.221551	0.0831307	0.537231	-1.11425	-1.11705	-1.15804	-1.03539
META1_1080	Transglutaminase domain proteingene location: 1127446..1127865 of length 420, in frame 1. ProbeLocation: 28-87	0.516263	0.932617	0.575493	0.441117	1.19303	-1.02982	1.22298	1.41581
META1_1081	transposase of ISMex1, IS3 family (ORF 1)gene location: 1127925..1128191 of length 267, in frame 3. ProbeLocation: 124-183	0.497033	0.458498	0.97889	0.209795	-1.07185	-1.04657	1.01081	-1.04043
META1_1082	transposase of ISMex1, IS3 family (ORF 2)gene location: 1128215..1129036 of length 822, in frame 2. ProbeLocation: 43-102	0.503941	0.677634	0.173395	0.333186	1.03131	1.02864	1.12285	1.08798
META1_1083	protein of unknown functiongene location: 1129094..1129324 of length 231, in frame 2. ProbeLocation: 109-168	0.944363	0.930135	0.899831	0.913257	1.0214	-1.04407	1.05881	1.03842
META1_1084	transposase of ISMex21, IS630 family (ORF 2)gene location: 1129749..1130330 of length 582, in frame -3. ProbeLocation: 277-336	0.770208	0.992986	0.982604	0.656393	-1.03844	1.00212	1.00471	-1.08089
META1_1085	transposase of ISMex21, IS630 family (ORF 1)gene location: 1130327..1130710 of length 384, in frame -1. ProbeLocation: 22-81	0.0198732	0.180605	0.0145605	0.00383568	-1.93168	-1.20429	-2.39854	-2.34003
META1_1088	transposase of ISMex4, IS1380 familygene location: 1137942..1139156 of length 1215, in frame 3. ProbeLocation: 37-96	0.0839835	0.839165	0.0144315	0.000819653	1.23753	-1.00761	1.56145	1.66582
META1_1089	conserved hypothetical proteingene location: 1140025..1140447 of length 423, in frame 1. ProbeLocation: 37-96	0.00106917	0.44061	0.0197078	0.0654758	1.46439	-1.06481	1.1841	1.14976
META1_1091	ADP-ribosyl glycohydrolase family protein (fragment)gene location: 1141044..1141508 of length 465, in frame 3. ProbeLocation: 28-87	0.511605	0.82976	0.430697	0.878696	1.14116	-1.04371	1.20811	1.02691
META1_1092	conserved hypothetical proteingene location: 1141571..1141807 of length 237, in frame 2. ProbeLocation: 40-99	0.65314	0.255131	0.704824	0.51432	1.11557	-1.31476	1.15182	1.20403
META1_1093	transposase of ISMex3, IS256 familygene location: 1145964..1147274 of length 1311, in frame -3. ProbeLocation: 25-84	0.0474405	0.0346844	0.625402	0.66936	-1.14863	-1.22379	-1.13486	-1.04622
META1_1094	conserved hypothetical proteingene location: 1147511..1147939 of length 429, in frame 2. ProbeLocation: 34-93	0.177606	0.630578	0.883585	0.628058	1.04877	-1.05481	1.05059	1.08347
META1_1095	conserved hypothetical proteingene location: 1148059..1148814 of length 756, in frame -2. ProbeLocation: 31-90	0.0349783	0.0933879	0.0335202	0.329013	1.24215	-1.10936	1.16381	1.06979
META1_1096	hypothetical proteingene location: 1148802..1149146 of length 345, in frame -3. ProbeLocation: 37-96	0.605701	0.133743	0.447285	0.422796	1.096	-1.17653	1.13406	1.15165
META1_1097	fragment of transposase of ISMex30, IS630 family (ORF 1)gene location: 1149354..1149632 of length 279, in frame 3. ProbeLocation: 28-87	0.00457391	0.309616	0.000424803	0.000110015	-2.66608	1.29729	-3.45473	-3.32059
META1_1098	transposase of ISMex1, IS3 family (ORF 2)gene location: 1149627..1150448 of length 822, in frame -3. ProbeLocation: 40-99	0.677433	0.786288	0.439479	0.922752	-1.01851	1.01873	1.05323	-1.00572
META1_1099	transposase of ISMex1, IS3 family (ORF 1)gene location: 1150472..1150738 of length 267, in frame -1. ProbeLocation: 22-81	0.272263	0.807154	0.77095	0.0890794	-1.07479	-1.02769	1.0216	-1.09636
META1_1100	Hypothetical proteingene location: 1150814..1151104 of length 291, in frame -1. ProbeLocation: 130-189	0.742465	0.32069	0.792884	0.858925	-1.03142	-1.15176	1.02205	1.02502
META1_1101	Hypothetical proteingene location: 1151175..1151423 of length 249, in frame 3. ProbeLocation: 40-99	0.99892	0.250979	0.984463	0.86935	1.00103	-1.23137	1.00727	1.03546
META1_1102	Transcriptional regulator, LysR familygene location: 1151557..1152501 of length 945, in frame -2. ProbeLocation: 463-522	0.0489394	0.0216094	0.571564	0.0033011	1.1886	1.62277	1.27452	1.33817
META1_1103	short-chain dehydrogenase/reductasegene location: 1152608..1153330 of length 723, in frame 2. ProbeLocation: 346-405	0.285721	0.217263	0.415642	0.0350468	-1.04349	-1.0805	-1.03001	-1.13876
META1_1104	Methyl-accepting chemotaxis sensory transducer precursorgene location: 1153478..1155175 of length 1698, in frame -1. ProbeLocation: 25-84	0.988929	0.148919	0.817524	0.902001	-1.00026	-1.21891	-1.05762	-1.02672
META1_1105	transposase of ISMex1, IS3 family (ORF 1)gene location: 1155556..1155822 of length 267, in frame 1. ProbeLocation: 25-84	0.660186	0.725324	0.843291	0.331114	-1.04494	-1.02817	1.02072	-1.06347
META1_1106	transposase of ISMex1, IS3 family (ORF 2)gene location: 1155846..1156667 of length 822, in frame 3. ProbeLocation: 40-99	0.754202	0.319185	0.0397505	0.630921	1.01926	1.05429	1.08586	1.04005
META1_1107	hypothetical protein, putative membrane domaingene location: 1157022..1157687 of length 666, in frame 3. ProbeLocation: 37-96	0.56815	0.481761	0.641232	0.0909529	-1.04324	-1.04287	-1.06833	-1.29052
META1_1108	conserved hypothetical protein, putative membrane proteinegene location: 1157704..1159209 of length 1506, in frame 1. ProbeLocation: 31-90	0.313499	0.758106	0.0475526	0.0943472	1.14102	-1.05369	1.49153	1.35289
META1_1109	conserved hypothetical protein precursorgene location: 1159275..1160246 of length 972, in frame 3. ProbeLocation: 25-84	0.106599	0.73269	0.0694928	0.0224374	1.40197	-1.06442	1.80324	1.72566
META1_1110	transposase of ISMex4, IS1380 familygene location: 1160509..1161723 of length 1215, in frame 1. ProbeLocation: 37-96	0.0519886	0.792562	0.0153652	0.000872165	1.2475	-1.0172	1.51212	1.69813
META1_1111	fragment of putative short-chain dehydrogenase/reductase SDR (part 1)gene location: 1162323..1162916 of length 594, in frame 3. ProbeLocation: 292-351	0.37517	0.373817	0.00143518	0.0200208	1.10534	-1.10789	-1.60008	-1.74008
META1_1112	fragment of putative short-chain dehydrogenase/reductase SDR (part 2)gene location: 1162795..1162989 of length 195, in frame 1. ProbeLocation: 43-102	0.821182	0.0366789	0.449469	0.323196	-1.05415	-2.28598	-1.31473	-1.23436
META1_1113	conserved hypothetical proteingene location: 1163282..1163437 of length 156, in frame -1. ProbeLocation: 73-132	0.364656	0.794895	0.0410704	0.0700049	1.28109	-1.0688	1.56145	1.72817
META1_1114	transposase of ISMex21, IS630 family (ORF 1)gene location: 1163854..1164237 of length 384, in frame 1. ProbeLocation: 25-84	0.0544618	0.523358	0.0167757	0.00402633	-1.81336	-1.16361	-2.8627	-3.13053
META1_1115	transposase of ISMex21, IS630 family (ORF 2)gene location: 1164234..1164815 of length 582, in frame 3. ProbeLocation: 25-84	0.541191	0.905274	0.732628	0.964389	-1.06025	-1.01244	1.05547	1.01523
META1_1116	Synonym gpm,phosphoglyceromutasegene location: 1165156..1165794 of length 639, in frame -2. ProbeLocation: 211-270	0.321184	0.212266	0.0713885	0.0235645	1.06722	-1.12106	1.4431	1.66174
META1_1117	hypothetical proteingene location: 1166066..1166533 of length 468, in frame 2. ProbeLocation: 28-87	0.0194925	0.331129	0.00154064	0.00168482	-1.39096	-1.10192	-2.39674	-3.18612
META1_1118	conserved hypothetical proteingene location: 1166757..1166942 of length 186, in frame -3. ProbeLocation: 28-87	0.00523872	0.928819	0.000232326	0.000198484	-3.46934	1.01451	-10.2287	-13.5443
META1_1119	hypothetical proteingene location: 1167196..1167414 of length 219, in frame 1. ProbeLocation: 37-96	0.00610372	0.324811	0.000120334	0.000734559	-4.44219	-1.19641	-6.70188	-7.58666
META1_1120	hypothetical protein; putative exported proteingene location: 1167439..1167609 of length 171, in frame 1. ProbeLocation: 25-84	0.00073124	0.636472	1.78318e-05	0.000350137	-6.33532	-1.05372	-12.0564	-11.6911
META1_1121	conserved hypothetical proteingene location: 1168072..1168503 of length 432, in frame 1. ProbeLocation: 43-102	0.147446	0.013381	2.75338e-05	2.25965e-05	1.22195	-1.79941	-9.69384	-10.5655
META1_1122	putative short-chain dehydrogenase/reductase SDRgene location: 1168617..1169381 of length 765, in frame 3. ProbeLocation: 31-90	0.0255539	0.00456638	0.00169501	0.000323954	1.20619	-1.59237	-2.5139	-2.44562
META1_1123	conserved hypothetical proteingene location: 1169466..1169645 of length 180, in frame 3. ProbeLocation: 85-144	0.183681	0.00900501	0.000366291	0.000556618	1.24996	-1.66364	-3.76533	-3.72491
META1_1124	Hypothetical proteingene location: 1169703..1169945 of length 243, in frame 3. ProbeLocation: 115-174	0.138339	0.0214165	0.00161373	0.0191843	1.20676	-1.63885	-3.3839	-2.85095
META1_1125	putative Acetyl-hydrolasegene location: 1170033..1170923 of length 891, in frame -3. ProbeLocation: 430-489	0.0155868	0.918632	0.0591699	0.128884	-1.35842	-1.05396	-1.46308	-2.12334
META1_1127	protein of unknown functiongene location: 1170952..1171026 of length 75, in frame -2. ProbeLocation: 10-69	0.8664	0.072529	0.627076	0.214171	-1.01309	-1.12915	1.0672	1.0804
META1_1128	putative multi-sensor hybrid histidine kinase/response regulatorgene location: 1171879..1172550 of length 672, in frame -2. ProbeLocation: 43-102	0.52819	0.888004	0.685135	0.689478	1.13676	-1.03401	1.21256	1.12062
META1_1129	putative multi-sensor hybrid histidine kinasegene location: 1172480..1175374 of length 2895, in frame -1. ProbeLocation: 1441-1500	0.522516	0.852523	0.00347925	0.0202293	-1.08321	1.01897	-1.44166	-1.46977
META1_1130	putative cytochrome P450gene location: 1175999..1177315 of length 1317, in frame 2. ProbeLocation: 439-498	0.00264269	0.0141056	0.00182163	0.0464675	-1.34833	-1.15248	-1.37338	-1.40377
META1_1131	putative sensory box-containing diguanylate cyclase/phosphodiesterase; permease, PAS/PAC, GGDEF and EAL domainsgene location: 1177293..1179740 of length 2448, in frame 3. ProbeLocation: 1210-1269	0.662321	0.0274961	0.764273	0.139261	-1.03872	-1.12764	-1.17266	-1.19098
META1_1132	putative tRNA delta(2)-isopentenylpyrophosphate transferase (IPP transferase) (Isopentenyl-diphosphate:tRNA isopentenyltransferase) (IPTase) (IPPT)gene location: 1179912..1180748 of length 837, in frame -3. ProbeLocation: 409-468	0.0032436	0.0825644	0.00783716	0.00332827	1.41187	-1.14218	1.58532	1.75414
META1_1133	putative nosX precursor (nitrous oxide reductase)gene location: 1180764..1181744 of length 981, in frame -3. ProbeLocation: 337-396	0.0153668	0.71061	0.00621183	0.000933121	-1.61873	-1.07495	-2.38703	-2.91766
META1_1134	Putative regulatory protein NosRgene location: 1181749..1183866 of length 2118, in frame -2. ProbeLocation: 28-87	0.000961798	0.581157	0.000992644	0.00121974	1.3585	-1.03335	1.83103	1.75969
META1_1135	conserved hypothetical protein; putative exported protein ; putative YVTN beta-propeller repeat family proteingene location: 1183863..1184876 of length 1014, in frame -3. ProbeLocation: 37-96	0.96655	0.84851	0.880587	0.865477	-1.00973	1.05149	1.06501	-1.05861
META1_1136	conserved hypothetical protein; putative exported proteingene location: 1184924..1186150 of length 1227, in frame -1. ProbeLocation: 22-81	0.662248	0.754036	0.121414	0.148044	1.1294	-1.11315	1.47917	1.51191
META1_1137	Putative cytochrome c550gene location: 1186312..1186734 of length 423, in frame 1. ProbeLocation: 139-198	0.000483386	0.962317	0.000489207	0.006304	1.86032	-1.00123	2.7865	2.81953
META1_1138	conserved hypothetical protein, periplasmic binding protein precursor, putative periplasmic binding protein-like IIgene location: 1186749..1187618 of length 870, in frame 3. ProbeLocation: 418-477	7.61316e-05	0.701152	0.00279964	4.95811e-05	1.80748	1.0379	2.7649	2.82701
META1_1139	Quinoprotein ethanol dehydrogenase precursor (QEDH)gene location: 1187910..1189673 of length 1764, in frame 3. ProbeLocation: 598-657	0.00473582	0.441895	0.000265048	0.000750481	1.56421	-1.13543	2.28309	2.30792
META1_1140	putative transporter, major facilitator superfamilygene location: 1189995..1191491 of length 1497, in frame -3. ProbeLocation: 736-795	0.657754	0.920614	0.760812	0.793095	1.17554	-1.05771	1.09016	1.12555
META1_1141	hypothetical proteingene location: 1191959..1192201 of length 243, in frame 2. ProbeLocation: 43-102	0.904655	0.919522	0.773667	0.609809	1.05874	1.0394	1.15384	1.27467
META1_1142	conserved hypothetical proteingene location: 1192421..1193077 of length 657, in frame -1. ProbeLocation: 25-84	0.685987	0.618722	0.25955	0.534541	-1.11773	-1.14646	-1.23815	-1.18001
META1_1143	conserved hypothetical proteingene location: 1193098..1193391 of length 294, in frame -2. ProbeLocation: 40-99	0.214423	0.179203	0.0434897	0.0175997	1.14763	-1.12992	1.50575	1.47982
META1_1144	hypothetical proteingene location: 1193449..1193577 of length 129, in frame -2. ProbeLocation: 43-102	0.494876	0.742488	0.488147	0.596095	-1.13949	-1.04667	-1.24113	-1.22134
META1_1145	hypothetical protein; putative exported proteingene location: 1193621..1194121 of length 501, in frame -1. ProbeLocation: 34-93	0.150741	0.0318501	0.0826687	0.0657147	1.08503	-1.15761	1.10459	1.12799
META1_1146	hypothetical protein; putative exported proteingene location: 1194187..1194930 of length 744, in frame -2. ProbeLocation: 40-99	0.00172223	0.0555623	0.00878111	0.0460146	1.261	-1.16048	1.32208	1.27001
META1_1147	conserved hypothetical protein; putative exported proteingene location: 1194993..1195316 of length 324, in frame 3. ProbeLocation: 22-81	0.863682	0.0126403	0.963511	0.317585	-1.01176	-1.19188	-1.00886	1.07165
META1_1148	conserved hypothetical protein; putative exported proteingene location: 1195335..1195844 of length 510, in frame -3. ProbeLocation: 43-102	0.00437399	0.476593	0.00316858	0.00146596	1.43135	-1.13333	1.81455	1.74695
META1_1149	putative peptidasegene location: 1195841..1197958 of length 2118, in frame -1. ProbeLocation: 1045-1104	0.000974179	0.63154	0.00226117	0.0115969	1.42603	-1.04149	1.75602	1.79802
META1_1150	hypothetical proteingene location: 1198510..1198776 of length 267, in frame 1. ProbeLocation: 127-186	0.187701	0.788337	0.078605	0.0112466	1.18755	-1.07183	1.30479	1.58371
META1_1151	conserved hypothetical protein, Cupin barrel domaingene location: 1198997..1199395 of length 399, in frame -1. ProbeLocation: 187-246	0.596754	0.251498	0.574074	0.750078	1.13282	-1.31896	1.23006	1.13614
META1_1152	Short-chain dehydrogenase/reductase SDRgene location: 1199429..1200175 of length 747, in frame -1. ProbeLocation: 40-99	0.93615	0.943412	0.891464	0.98448	-1.0255	-1.022	-1.04641	-1.0046
META1_1153	putative transcriptional regulator, LysR familygene location: 1200295..1201209 of length 915, in frame -2. ProbeLocation: 43-102	0.867616	0.308194	0.884285	0.539897	-1.02598	-1.29764	-1.0205	1.13014
META1_1154	conserved hypothetical proteingene location: 1201383..1202219 of length 837, in frame -3. ProbeLocation: 22-81	0.410329	0.940974	0.0210078	0.704145	1.11259	-1.00838	-1.18306	-1.05609
META1_1155	conserved hypothetical protein, putative universal stress protein, UspA-likegene location: 1202387..1203199 of length 813, in frame 2. ProbeLocation: 388-447	0.0236819	0.113416	0.00743148	0.0301148	1.13232	1.09274	1.2103	1.36473
META1_1156	putative cytochrome c, class Igene location: 1203199..1203525 of length 327, in frame 1. ProbeLocation: 145-204	0.697254	0.517546	0.22308	0.246873	1.03467	1.12856	1.22215	1.19072
META1_1157	transcriptional regulator, Crp/Fnr familygene location: 1203600..1204352 of length 753, in frame -3. ProbeLocation: 361-420	0.00834535	0.411451	0.000728176	0.00251094	1.54944	1.07858	1.93286	2.00383
META1_1158	putative ABC transporter related, fused ATPase and permease domains (CydD-like)gene location: 1204747..1206375 of length 1629, in frame -2. ProbeLocation: 808-867	0.0124115	0.228062	0.00507812	0.00305754	1.34511	1.10911	1.73547	1.92025
META1_1159	putative ABC transporter related, fused ATPase and permease domains (CydD-like)gene location: 1206372..1208012 of length 1641, in frame -3. ProbeLocation: 811-870	0.228753	0.410489	0.0328053	0.0416639	1.27212	1.11432	1.59771	1.83583
META1_1160	cytochrome d terminal oxidase, polypeptide subunit Igene location: 1208112..1209701 of length 1590, in frame 3. ProbeLocation: 1522-1581	0.034073	0.0290409	0.000477236	0.0024412	1.33255	1.62177	1.78921	2.15443
META1_1161	cytochrome d terminal oxidase, polypeptide subunit IIgene location: 1209765..1210919 of length 1155, in frame 3. ProbeLocation: 397-456	0.171989	0.951058	0.0464057	0.0368734	1.48183	-1.01787	2.15854	2.43748
META1_1162	Cyd operon protein YbgT precursorgene location: 1210989..1211120 of length 132, in frame 3. ProbeLocation: 49-108	0.0153006	0.267409	0.000261302	0.000770576	1.43708	1.05543	2.10799	2.73199
META1_1163	transcriptional regulator, DeoR familygene location: 1211157..1211909 of length 753, in frame -3. ProbeLocation: 37-96	0.689181	0.960937	0.589645	0.308132	1.08924	1.01962	1.24675	1.3371
META1_1164	putative Glutamyl-tRNA(Gln) amidotransferase subunit A (Glu-ADT subunit A)gene location: 1212076..1213650 of length 1575, in frame -2. ProbeLocation: 772-831	0.0459426	0.555515	0.294555	0.0280427	-1.33292	-1.0244	-1.16304	-1.37522
META1_1165	conserved hypothetical protein; putative exported protein; putative histidine kinase CheY-like receiver domain, putative PAS/PAC domaingene location: 1214177..1216603 of length 2427, in frame 2. ProbeLocation: 1207-1266	0.761405	0.943201	0.319663	0.369123	1.04144	1.01053	1.15724	1.15718
META1_1166	hypothetical proteingene location: 1216808..1217548 of length 741, in frame 2. ProbeLocation: 364-423	0.00627022	0.273594	0.0100156	0.0105057	-1.37944	-1.11623	-1.48849	-1.37388
META1_1167	Cellulose synthase (UDP-forming)gene location: 1217877..1220381 of length 2505, in frame 3. ProbeLocation: 40-99	0.0445433	0.000206678	0.00404124	0.00631588	-1.15841	-1.34624	-1.42646	-1.44609
META1_1168	Putative CelB-like proteingene location: 1220378..1223023 of length 2646, in frame 2. ProbeLocation: 1306-1365	0.0772636	0.241741	0.0100076	0.00116263	-1.49988	-1.21301	-2.23132	-3.16212
META1_1169	Putative cellulase, endoglucanase (celC)gene location: 1223218..1224336 of length 1119, in frame 1. ProbeLocation: 40-99	0.0035673	0.479126	0.00491669	5.14004e-05	-1.51465	1.04392	-1.87838	-9.42865
META1_1170	Conserved protein of unknown function; putative exported proteingene location: 1224321..1226384 of length 2064, in frame 3. ProbeLocation: 1018-1077	0.0188314	0.0130998	0.0226768	0.00157593	-1.22157	-1.09514	-1.27605	-1.88499
META1_1171	Hypothetical protein, putative exported proteingene location: 1226381..1227394 of length 1014, in frame 2. ProbeLocation: 34-93	0.547534	0.427477	0.235232	0.255517	1.04232	1.0214	1.0826	1.12422
META1_1172	transposase of ISMex1, IS3 family (ORF 2)gene location: 1227654..1228475 of length 822, in frame -3. ProbeLocation: 403-462	0.59636	0.630064	0.360899	0.292955	1.0525	1.04071	1.11464	1.12893
META1_1173	transposase of ISMex1, IS3 family (ORF 1)gene location: 1228499..1228765 of length 267, in frame -1. ProbeLocation: 127-186	0.638205	0.576138	0.479682	0.848765	-1.04106	-1.03916	1.0735	1.01573
META1_1175	putative NADH dehydrogenase (ubiquinone) 1 alpha subcomplexgene location: 1235007..1236176 of length 1170, in frame -3. ProbeLocation: 34-93	0.543154	0.421034	0.109499	0.108912	1.09396	1.20048	1.36905	1.41003
META1_1176	conserved hypothetical proteingene location: 1236428..1237096 of length 669, in frame -1. ProbeLocation: 319-378	0.000289065	0.383447	0.015193	0.00370502	-1.81115	1.09643	-1.58105	-1.80909
META1_1177	putative transporter, major facilitator superfamilygene location: 1237339..1238508 of length 1170, in frame 1. ProbeLocation: 43-102	0.137279	0.551425	0.0495867	0.0200998	-1.33434	1.12696	-1.56723	-1.72706
META1_1178	Primosome factor N' (replication factor Y)gene location: 1238592..1240769 of length 2178, in frame 3. ProbeLocation: 1075-1134	0.0566139	0.654714	0.687331	0.394291	1.19839	-1.0107	1.08637	1.05432
META1_1179	conserved hypothetical proteingene location: 1240854..1241216 of length 363, in frame 3. ProbeLocation: 43-102	0.014794	0.543413	0.0134177	0.0118235	1.51768	-1.05621	1.88785	1.92568
META1_1180	conserved hypothetical protein; putative exported proteingene location: 1241306..1241686 of length 381, in frame -1. ProbeLocation: 181-240	0.159616	0.0536834	0.0130721	0.0433126	-1.30748	-1.35157	-1.39144	-1.55353
META1_1181	hypothetical proteingene location: 1242108..1242359 of length 252, in frame -3. ProbeLocation: 118-177	0.2944	0.00987282	0.00761515	0.0022765	-1.05411	-1.33154	-1.60217	-1.55332
META1_1182	putative short-chain dehydrogenase/reductase SDRgene location: 1242478..1243488 of length 1011, in frame -2. ProbeLocation: 493-552	0.575769	0.000111983	0.0156619	0.000771048	1.0578	-2.77839	-2.29994	-2.27843
META1_1183	putative Isochorismatase hydrolasegene location: 1243634..1244245 of length 612, in frame -1. ProbeLocation: 34-93	0.939671	9.3986e-05	2.66509e-05	0.00133636	-1.00253	-5.00559	-7.21571	-6.65329
META1_1184	putative zink-containing alcohol dehydrogenasegene location: 1244288..1245412 of length 1125, in frame -1. ProbeLocation: 385-444	0.222962	0.00137222	1.34041e-05	0.0217017	1.05669	-9.28168	-19.8123	-12.2558
META1_1185	conserved hypothetical protein; putative membrane proteingene location: 1245590..1246198 of length 609, in frame -1. ProbeLocation: 298-357	0.337163	0.199806	0.082706	0.14045	-1.15136	-1.08926	-1.13925	-1.14133
META1_1186	Short-chain dehydrogenase/reductase SDRgene location: 1246464..1247276 of length 813, in frame 3. ProbeLocation: 46-105	0.0573187	0.00205189	0.000134512	3.12678e-05	1.26394	-2.15481	-6.14719	-6.59706
META1_1187	putative short-chain dehydrogenase/reductase SDRgene location: 1247345..1248337 of length 993, in frame 2. ProbeLocation: 37-96	0.273453	0.00926149	0.0295592	0.00628866	1.1434	-1.61393	-3.06363	-2.87182
META1_1188	conserved hypothetical proteingene location: 1248457..1248600 of length 144, in frame 1. ProbeLocation: 64-123	0.0895158	0.0276654	0.748597	0.46038	1.15912	1.6994	-1.04122	1.06202
META1_1189	putative ubiquinone biosynthesis proteingene location: 1248734..1250365 of length 1632, in frame -1. ProbeLocation: 805-864	0.731538	0.668035	0.401226	0.146754	-1.02946	-1.05034	1.21014	1.36797
META1_1190	hypothetical proteingene location: 1250526..1251005 of length 480, in frame -3. ProbeLocation: 223-282	0.742417	0.433195	0.819276	0.691291	-1.09189	-1.15357	-1.05638	-1.10163
META1_1192	Hypothetical proteingene location: 1257490..1257816 of length 327, in frame 1. ProbeLocation: 154-213	0.0649085	0.267802	0.00357454	0.000474755	-1.51985	-1.17021	-2.10754	-2.67437
META1_1193	transposase of ISMex1, IS3 family (ORF 2)gene location: 1257894..1258715 of length 822, in frame -3. ProbeLocation: 397-456	0.89981	0.343904	0.484995	0.692529	1.01319	1.07171	1.04939	1.02806
META1_1194	transposase of ISMex1, IS3 family (ORF 1)gene location: 1258739..1259005 of length 267, in frame -1. ProbeLocation: 46-105	0.795051	0.945539	0.914025	0.829535	-1.06332	1.01845	1.03476	-1.06722
META1_1195	Hypothetical proteingene location: 1259220..1259387 of length 168, in frame 3. ProbeLocation: 31-90	0.0554462	0.79515	0.172591	0.219643	1.1769	1.03174	1.25172	1.50486
META1_1199	DNA-binding response regulator in two-component regulatory systemgene location: 1261749..1262411 of length 663, in frame -3. ProbeLocation: 25-84	0.426934	0.643674	0.245287	0.190329	-1.35968	-1.18106	-1.54732	-1.62808
META1_1205	Conserved protein of unknown function (DUF395)gene location: 1266898..1267347 of length 450, in frame 1. ProbeLocation: 208-267	0.940481	0.969928	0.829902	0.6396	1.02582	-1.00751	1.27598	1.38469
META1_1207	beta-lactamase domain protein, putative hydroxyacylglutathione hydrolasegene location: 1268175..1269086 of length 912, in frame 3. ProbeLocation: 28-87	0.0241512	0.00994887	0.00161539	0.00226554	1.27924	1.38867	1.34573	1.50439
META1_1209	putative Major Facilitator Family (MFS) transportergene location: 1269503..1270768 of length 1266, in frame -1. ProbeLocation: 628-687	0.146264	0.816896	0.12748	0.40806	-1.32256	-1.04091	-1.43388	-1.33708
META1_1216	conserved hypothetical proteingene location: 1274543..1274959 of length 417, in frame -1. ProbeLocation: 43-102	0.157337	0.83707	0.428987	0.294957	1.30749	-1.02749	1.32749	1.32815
META1_1217	Putative chloride channel voltage gated family proteingene location: 1274970..1276364 of length 1395, in frame -3. ProbeLocation: 688-747	0.744988	0.278985	0.479111	0.0295429	1.08912	-1.09974	1.24886	1.44229
META1_1219	Phosphoglyceromutase (fragment)gene location: 1277650..1278054 of length 405, in frame 1. ProbeLocation: 337-396	0.735366	0.507773	0.0197454	0.0129047	1.09459	-1.06644	1.44057	1.58842
META1_1220	conserved hypothetical proteingene location: 1278355..1279407 of length 1053, in frame 1. ProbeLocation: 25-84	0.88489	0.927682	0.20526	0.90993	-1.04444	-1.02584	1.1858	1.04284
META1_1221	C4-dicarboxylate transporter/malic acid transport proteingene location: 1279434..1280585 of length 1152, in frame -3. ProbeLocation: 40-99	0.432955	0.0359205	0.185849	0.00311081	1.04213	-1.17656	1.23069	1.29484
META1_1222	Hypothetical proteingene location: 1280800..1281033 of length 234, in frame 1. ProbeLocation: 43-102	0.181602	0.775793	0.350974	0.186139	1.54812	1.07638	1.55451	1.54198
META1_1223	Hypothetical proteingene location: 1281112..1281246 of length 135, in frame 1. ProbeLocation: 22-81	0.00976342	0.205695	0.140747	0.00127888	1.33876	-1.05719	1.31466	1.26567
META1_1224	Putative oxidoreductase, molybdopterin binding subunitgene location: 1281525..1282748 of length 1224, in frame 3. ProbeLocation: 1159-1218	0.0127193	0.524668	0.202983	0.409021	1.4418	-1.07135	1.32985	1.17973
META1_1225	putative sulfite:cytochrome c oxidoreductase subunit B precursorgene location: 1282760..1283098 of length 339, in frame 2. ProbeLocation: 163-222	0.000592741	0.0832036	0.000402702	0.00849157	1.75932	1.03836	1.87186	1.83746
META1_1226	conserved hypothetical proteingene location: 1283284..1284267 of length 984, in frame 1. ProbeLocation: 25-84	0.00117873	0.635051	0.000406982	0.000973833	1.95704	1.01903	2.52892	2.51681
META1_1227	Putative molybdopterin oxidoreductasegene location: 1284346..1285431 of length 1086, in frame 1. ProbeLocation: 37-96	0.0171458	0.99385	0.0812309	0.0181152	-2.20958	1.01282	-2.20662	-2.56247
META1_1228	conserved hypothetical proteingene location: 1285435..1285806 of length 372, in frame -2. ProbeLocation: 172-231	0.009587	0.687191	0.0493627	0.0409798	1.38964	-1.04461	1.58157	1.38578
META1_1229	Transcriptional regulator, LysR familygene location: 1285803..1286693 of length 891, in frame -3. ProbeLocation: 430-489	0.876534	0.688757	0.124996	0.76347	-1.04486	-1.16655	-1.21703	-1.09528
META1_1230	Hypothetical proteingene location: 1286690..1287508 of length 819, in frame -1. ProbeLocation: 43-102	0.00795343	0.160445	0.00219833	0.00797681	1.52773	-1.10386	2.05234	1.84024
META1_1231	conserved hypothetical proteingene location: 1287594..1288397 of length 804, in frame -3. ProbeLocation: 391-450	0.00497797	0.154904	0.000317383	0.000194266	1.5938	1.06457	1.84162	1.80224
META1_1232	RNA polymerase sigma factorgene location: 1288394..1288903 of length 510, in frame -1. ProbeLocation: 46-105	0.00473695	0.645028	0.00128858	0.00321337	2.2956	-1.02651	3.10464	2.95859
META1_1233	Conserved hypothetical proteingene location: 1288947..1289342 of length 396, in frame -3. ProbeLocation: 193-252	0.0243742	0.623071	0.0040882	0.0073222	1.45104	1.05715	1.91125	1.87732
META1_1234	Hypothetical proteingene location: 1289525..1289980 of length 456, in frame 2. ProbeLocation: 22-81	0.190688	0.76845	0.155183	0.225565	2.22918	-1.18686	2.86723	2.26666
META1_1235	40-residue YVTN beta-propeller repeat family proteingene location: 1289977..1291413 of length 1437, in frame 1. ProbeLocation: 712-771	0.000539705	0.662335	0.000178161	0.000468208	2.94594	1.04866	4.66429	4.04319
META1_1237	putative sulfate transporter (ybaR)gene location: 1293030..1294511 of length 1482, in frame -3. ProbeLocation: 31-90	0.735698	0.22633	0.986449	0.462953	1.07141	-1.26024	1.01135	1.17881
META1_1238	putative Cyclic nucleotide-binding proteingene location: 1294798..1295472 of length 675, in frame -2. ProbeLocation: 322-381	0.018237	0.611717	0.0193196	0.00243215	1.35976	1.03235	1.95501	2.14872
META1_1240	Thioredoxin-relatedgene location: 1296532..1296921 of length 390, in frame 1. ProbeLocation: 25-84	0.26183	0.126077	0.974039	0.355584	-1.09303	1.07353	-1.01631	1.06574
META1_1241	putative cytochrome c biogenesis protein precursorgene location: 1296928..1297647 of length 720, in frame 1. ProbeLocation: 655-714	0.00326871	0.876641	0.131648	0.0134331	-1.43534	-1.00977	-1.54163	-1.50355
META1_1242	conserved hypothetical protein; putative phosphohydrolase/phosphoesterasegene location: 1298108..1298566 of length 459, in frame 2. ProbeLocation: 214-273	0.730824	0.127377	0.340711	0.869032	1.0379	-1.10838	1.33403	1.05742
META1_1243	Hypothetical proteingene location: 1298593..1298787 of length 195, in frame 1. ProbeLocation: 85-144	0.368213	0.839244	0.253091	0.464368	-1.20448	1.04654	-1.42913	-1.38897
META1_1244	Hypothetical proteingene location: 1298975..1299214 of length 240, in frame -1. ProbeLocation: 103-162	0.865319	0.755916	0.970987	0.640356	-1.09513	-1.14994	1.01519	-1.30039
META1_1245	hypothetical proteingene location: 1299491..1299778 of length 288, in frame 2. ProbeLocation: 130-189	0.427514	0.729316	0.0622892	0.121551	1.24176	1.05247	1.4371	1.47013
META1_1246	Hypothetical proteingene location: 1299902..1300504 of length 603, in frame -1. ProbeLocation: 286-345	0.731547	0.613612	0.729725	0.152911	-1.17112	1.12455	-1.16136	-1.55279
META1_1247	Hypothetical proteingene location: 1300557..1300973 of length 417, in frame -3. ProbeLocation: 40-99	0.0489663	0.494859	0.0787318	0.019913	1.19595	1.08044	1.40271	1.52412
META1_1248	Hypothetical proteingene location: 1301191..1301457 of length 267, in frame 1. ProbeLocation: 121-180	0.103382	0.0961045	0.0444878	0.489425	1.12279	1.2617	1.1122	1.03189
META1_1249	Hypothetical proteingene location: 1301457..1301912 of length 456, in frame 3. ProbeLocation: 220-279	0.0622138	0.39157	0.0438327	0.0203202	1.19493	1.14307	1.26786	1.35613
META1_1250	Hypothetical proteingene location: 1301909..1302754 of length 846, in frame 2. ProbeLocation: 43-102	0.00447202	0.00067137	0.000832131	0.00325592	1.44747	1.2272	1.84146	2.08275
META1_1251	Hypothetical proteingene location: 1302747..1303082 of length 336, in frame 3. ProbeLocation: 40-99	0.0738462	0.101757	0.519559	0.0612715	1.17171	1.29634	1.27257	1.22445
META1_1252	Hypothetical proteingene location: 1303079..1303396 of length 318, in frame 2. ProbeLocation: 145-204	0.335837	0.462222	0.695014	0.0842373	1.07099	1.10201	1.0747	1.13521
META1_1253	Hypothetical proteingene location: 1303393..1303860 of length 468, in frame 1. ProbeLocation: 22-81	0.0144393	0.156686	0.0488044	0.0557696	-1.31737	1.28558	-1.33608	-1.37531
META1_1254	Hypothetical proteingene location: 1303934..1304617 of length 684, in frame 2. ProbeLocation: 328-387	0.734305	0.825989	0.783766	0.403838	1.06326	-1.02997	1.05103	1.17315
META1_1255	Hypothetical proteingene location: 1304862..1305389 of length 528, in frame 3. ProbeLocation: 247-306	0.494606	0.241467	0.381345	0.136139	1.05179	1.0852	1.21236	1.40715
META1_1256	putative phosphoesterase or phosphohydrolasegene location: 1305402..1305962 of length 561, in frame -3. ProbeLocation: 43-102	0.379223	0.179612	0.167828	0.12588	1.14536	-1.16745	1.44686	1.49356
META1_1257	Hypothetical proteingene location: 1306118..1307818 of length 1701, in frame -1. ProbeLocation: 844-903	0.129357	0.705617	0.088741	0.0842751	1.3023	-1.04946	1.55318	1.52671
META1_1258	putative glycosyl transferasegene location: 1308378..1312268 of length 3891, in frame -3. ProbeLocation: 1933-1992	0.40068	0.913903	0.419537	0.545674	1.26432	-1.03556	1.37712	1.22834
META1_1259	hypothetical protein, putative methyltransferase domaingene location: 1312925..1313818 of length 894, in frame 2. ProbeLocation: 433-492	0.00347196	0.130196	0.000197759	0.000507254	1.49974	1.12094	1.98613	2.03669
META1_1260	conserved hypothetical protein; putative transmembrane anti-sigma factorgene location: 1314172..1314942 of length 771, in frame -2. ProbeLocation: 370-429	3.29051e-05	0.00216032	0.00857681	0.000505128	3.16571	1.08131	5.74126	4.31161
META1_1261	RNA polymerase sigma factorgene location: 1315027..1315590 of length 564, in frame -2. ProbeLocation: 184-243	0.0012785	0.338552	0.00929797	0.00289358	3.66684	1.13959	5.17655	4.35555
META1_1262	putative Peptidoglycan-binding proteingene location: 1315928..1317232 of length 1305, in frame -1. ProbeLocation: 640-699	0.634446	0.441568	0.022215	0.0407179	1.08899	-1.18748	-1.90241	-1.76517
META1_1263	hypothetical proteingene location: 1317517..1317930 of length 414, in frame 1. ProbeLocation: 196-255	0.0155604	0.177775	0.00586847	0.000330309	1.51504	1.12877	2.02874	2.13497
META1_1264	conserved hypothetical protein precursor; putative exported proteingene location: 1317995..1319083 of length 1089, in frame 2. ProbeLocation: 43-102	0.000118518	0.107555	0.00242536	0.0150172	-1.5688	-1.15961	-1.71864	-1.5545
META1_1265	conserved hypothetical protein; putative exported proteingene location: 1319199..1319723 of length 525, in frame 3. ProbeLocation: 253-312	0.864669	0.957735	0.936719	0.764512	-1.11028	1.04344	-1.07007	-1.25429
META1_1266	conserved hypothetical proteingene location: 1319713..1320360 of length 648, in frame 1. ProbeLocation: 40-99	0.531878	0.799079	0.546347	0.583569	-1.08169	1.06972	-1.17472	-1.079
META1_1267	conserved hypothetical protein precursor; putative exported proteingene location: 1320503..1320859 of length 357, in frame 2. ProbeLocation: 166-225	0.908962	0.738748	0.0692952	0.0433112	-1.01224	-1.03875	1.43697	1.44501
META1_1268	putative outer membrane receptor for iron transportgene location: 1320902..1323049 of length 2148, in frame 2. ProbeLocation: 34-93	0.0825291	0.927539	0.366902	0.00305752	-1.22737	1.01041	-1.22861	-1.56882
META1_1269	hypothetical protein, putative peptidase containing caspase domaingene location: 1323415..1325142 of length 1728, in frame 1. ProbeLocation: 847-906	0.194421	0.37481	0.117933	0.0090334	1.18812	-1.10827	1.3665	1.44629
META1_1270	conserved hypothetical protein precursorgene location: 1325293..1326765 of length 1473, in frame -2. ProbeLocation: 721-780	0.0100231	0.00708009	0.0172313	0.000610918	1.31968	1.12713	1.48828	1.649
META1_1271	transcriptional regulator, GntR familygene location: 1326870..1327529 of length 660, in frame -3. ProbeLocation: 43-102	0.377668	0.818008	0.395421	0.0786032	-1.2075	-1.02352	-1.12523	-1.22898
META1_1272	putative tripartite ATP-independent periplasmic transporter, periplasmic binding protein precursor (tat pathway signal)gene location: 1327705..1328727 of length 1023, in frame 1. ProbeLocation: 43-102	0.0321976	0.972582	0.000770174	0.000443567	1.55271	1.00977	1.9916	2.12067
META1_1273	putative tripartite ATP-independent periplasmic transporter, permease (DctQ) subunit; putative membrane proteingene location: 1328724..1329449 of length 726, in frame 3. ProbeLocation: 22-81	0.0198266	0.85416	0.00701225	4.2377e-07	1.46365	-1.00905	1.7911	1.89777
META1_1274	putative tripartite ATP-independent periplasmic transporter, putative membrane componentgene location: 1329446..1330798 of length 1353, in frame 2. ProbeLocation: 31-90	0.0535616	0.832631	0.0266884	0.00378619	1.39395	-1.03298	1.64761	1.71842
META1_1275	hypothetical proteingene location: 1330966..1331163 of length 198, in frame 1. ProbeLocation: 43-102	0.826907	0.918026	0.842025	0.118356	-1.01136	1.00467	1.0266	1.10256
META1_1276	hypothetical proteingene location: 1331359..1331436 of length 78, in frame -2. ProbeLocation: 10-69	0.750227	0.209121	0.857739	0.895356	-1.01807	1.21126	-1.03005	1.017
META1_1277	hypothetical protein; putative exported proteingene location: 1331956..1332189 of length 234, in frame 1. ProbeLocation: 103-162	0.137903	0.821573	0.134982	0.0563311	1.17571	1.02784	1.41086	1.38884
META1_1278	Synonym cysB,Cysteine synthasegene location: 1332257..1333303 of length 1047, in frame 2. ProbeLocation: 349-408	0.343471	0.62357	0.00536996	0.00115332	1.0496	-1.03239	1.36622	1.48033
META1_1279	conserved hypothetical protein; putative exported proteingene location: 1333416..1333571 of length 156, in frame 3. ProbeLocation: 31-90	0.876023	0.982027	0.37895	0.456712	1.03024	-1.00328	1.11365	1.12871
META1_1280	conserved hypothetical protein precursorgene location: 1333670..1335145 of length 1476, in frame -1. ProbeLocation: 37-96	0.00194349	0.210693	0.000460029	0.00096221	1.58654	1.10231	2.00966	2.0286
META1_1281	conserved hypothetical protein precursor; putative membrane proteingene location: 1335324..1335770 of length 447, in frame 3. ProbeLocation: 205-264	0.953767	0.777249	0.656012	0.235357	-1.01072	-1.05304	-1.04759	-1.20424
META1_1282	conserved hypothetical protein (large extracellular alpha-helical protein)gene location: 1336065..1341383 of length 5319, in frame 3. ProbeLocation: 25-84	0.141991	0.576267	0.00101821	0.0180768	1.19831	1.05633	1.48068	1.5863
META1_1284	multidrug efflux system proteingene location: 1343726..1344046 of length 321, in frame 2. ProbeLocation: 31-90	0.82861	0.22219	0.712813	0.598221	1.02115	-1.15674	-1.02185	1.07471
META1_1285	conserved hypothetical protein; putative transcriptional regulator, XRE familygene location: 1344051..1344851 of length 801, in frame -3. ProbeLocation: 394-453	0.232165	0.634785	0.316919	0.188486	1.14657	1.06038	1.41908	1.44205
META1_1286	putative sortase (surface protein transpeptidase) precursorgene location: 1344903..1345526 of length 624, in frame -3. ProbeLocation: 31-90	0.905001	0.436503	0.954918	0.892772	-1.04662	-1.36294	1.03183	1.10023
META1_1287	conserved hypothetical proteingene location: 1345523..1347730 of length 2208, in frame -1. ProbeLocation: 1093-1152	0.206447	0.277704	0.293045	0.124371	-1.27911	-1.14735	-1.35014	-1.51161
META1_1288	conserved hypothetical proteingene location: 1347387..1348586 of length 1200, in frame 3. ProbeLocation: 595-654	0.238362	0.64139	0.872342	0.755275	1.32214	1.16054	-1.07974	-1.21946
META1_1289	hypothetical proteingene location: 1348577..1349308 of length 732, in frame -1. ProbeLocation: 43-102	0.181455	0.522414	0.0165887	0.0399571	1.10241	-1.06669	1.40241	1.2327
META1_1290	Putative high-affinity nickel-transportergene location: 1349419..1350432 of length 1014, in frame -2. ProbeLocation: 28-87	0.0526711	0.0270523	0.00180965	0.0192135	-1.53881	-1.28314	-1.73959	-1.56665
META1_1291	conserved hypothetical protein; putative exported proteingene location: 1350423..1351100 of length 678, in frame -3. ProbeLocation: 328-387	0.374205	0.970925	0.269433	0.148585	-1.19666	-1.00504	-1.32087	-1.52769
META1_1292	Synonym ccmH,cytochrome c-type biogenesis protein CycL precursorgene location: 1351215..1351676 of length 462, in frame -3. ProbeLocation: 394-453	0.0611433	0.636237	0.00341951	0.012978	1.23257	-1.04182	1.55048	1.79195
META1_1293	Synonym ccmF,cytochrome c-type biogenesis protein CycK; heme lyasegene location: 1351673..1353673 of length 2001, in frame -1. ProbeLocation: 676-735	0.27372	0.853554	0.42192	0.145676	1.05953	-1.00911	1.09478	1.10082
META1_1294	Synonym ccmE,cytochrome c-type biogenesis protein CycJ; periplasmic heme chaperonegene location: 1353720..1354253 of length 534, in frame -3. ProbeLocation: 31-90	0.0325993	0.523695	0.0578757	0.0100316	1.32914	1.079	1.53941	1.67776
META1_1295	Synonym ccmI,cytochrome c-type biogenesis protein CycHgene location: 1354416..1355999 of length 1584, in frame -3. ProbeLocation: 1516-1575	0.85923	0.453359	0.214293	0.0995579	1.02331	-1.06856	1.13067	1.27112
META1_1296	integral membrane sensor signal transduction histidine kinase precursorgene location: 1356146..1357561 of length 1416, in frame -1. ProbeLocation: 28-87	0.140233	0.149314	0.325755	0.108049	-1.10647	1.08882	-1.25467	-1.29735
META1_1297	conserved protein of unknown functiongene location: 1357845..1357943 of length 99, in frame 3. ProbeLocation: 28-87	0.780683	0.403157	0.76556	0.60754	1.12062	-1.33996	1.14186	1.22334
META1_1298	putative phoP: DNA-binding response regulator in two-component regulatory system with PhoQgene location: 1357948..1358625 of length 678, in frame -2. ProbeLocation: 334-393	0.0282936	0.625981	0.0248328	0.0121809	-1.5595	1.07123	-1.69553	-1.68402
META1_1299	conserved hypothetical proteingene location: 1358664..1359035 of length 372, in frame -3. ProbeLocation: 22-81	0.0259125	0.858101	0.00384529	0.000269738	-1.64503	1.03699	-2.68973	-4.07789
META1_1300	hypothetical proteingene location: 1359217..1359465 of length 249, in frame -2. ProbeLocation: 34-93	0.625724	0.944035	0.959653	0.835887	1.09961	-1.01212	1.01356	1.03177
META1_1301	hypothetical proteingene location: 1359488..1359841 of length 354, in frame -1. ProbeLocation: 163-222	0.331198	0.437346	0.162262	0.0326855	1.2005	-1.1398	1.36054	1.52534
META1_1302	hypothetical protein; putative exported proteingene location: 1359891..1360493 of length 603, in frame -3. ProbeLocation: 289-348	0.024245	0.69641	0.0671717	0.020021	-1.47161	-1.0327	-1.48095	-1.53518
META1_1303	hypothetical protein; putative Lysozyme-like domaingene location: 1360529..1361092 of length 564, in frame -1. ProbeLocation: 25-84	0.988724	0.48759	0.979508	0.887374	1.01012	-1.25913	1.03151	1.05155
META1_1304	conserved hypothetical proteingene location: 1361212..1362294 of length 1083, in frame -2. ProbeLocation: 535-594	0.334363	0.300022	0.553028	0.0554531	1.19119	-1.12341	1.22959	1.33281
META1_1305	conserved hypothetical proteingene location: 1362319..1366227 of length 3909, in frame -2. ProbeLocation: 1942-2001	0.848304	0.105296	0.850387	0.277288	-1.00868	-1.10638	1.05025	1.11664
META1_1306	putative phage cell wall peptidasegene location: 1366280..1366744 of length 465, in frame -1. ProbeLocation: 220-279	0.109678	0.799129	0.337928	0.539395	-1.28447	-1.04432	-1.1752	-1.07566
META1_1307	conserved hypothetical proteingene location: 1366752..1367645 of length 894, in frame -3. ProbeLocation: 433-492	0.819468	0.513899	0.794523	0.643624	1.06731	-1.17824	1.09853	1.20706
META1_1308	conserved hypothetical proteingene location: 1367655..1368296 of length 642, in frame -3. ProbeLocation: 304-363	0.928935	0.25111	0.590306	0.517673	1.019	-1.2869	-1.13509	-1.13866
META1_1309	conserved hypothetical proteingene location: 1368308..1368934 of length 627, in frame -1. ProbeLocation: 40-99	0.36471	0.062239	0.010239	0.00797722	-1.11754	-1.22051	-1.40072	-1.46289
META1_1310	Conserved hypothetical proteingene location: 1368931..1369164 of length 234, in frame -2. ProbeLocation: 100-159	0.212589	0.0912916	0.293549	0.0694742	-1.29562	1.56781	-1.31123	-1.3948
META1_1311	conserved hypothetical proteingene location: 1369161..1369493 of length 333, in frame -3. ProbeLocation: 154-213	0.350125	0.167076	0.524028	0.0322562	-1.13837	-1.11837	-1.23454	-1.19755
META1_1312	Phage major tail proteingene location: 1369490..1369900 of length 411, in frame -1. ProbeLocation: 25-84	0.481161	0.824753	0.351482	0.20947	-1.27555	-1.06981	-1.38376	-1.53009
META1_1313	conserved hypothetical proteingene location: 1369929..1370348 of length 420, in frame -3. ProbeLocation: 40-99	0.237434	0.920062	0.840675	0.256341	-1.23124	-1.01168	1.05988	1.20066
META1_1314	conserved hypothetical proteingene location: 1370345..1370686 of length 342, in frame -1. ProbeLocation: 31-90	0.0145221	0.682353	0.0167723	0.00598678	-1.53754	-1.09831	-2.07609	-1.82311
META1_1315	phage conserved hypothetical protein, phiE125 gp8 family proteingene location: 1370708..1371283 of length 576, in frame -1. ProbeLocation: 271-330	0.472376	0.222038	0.962073	0.833567	-1.10847	-1.12829	-1.00447	-1.02236
META1_1316	putative Peptidase S1 and S6, chymotrypsin/Hap [Precursor]gene location: 1371316..1372071 of length 756, in frame 1. ProbeLocation: 688-747	0.125397	0.228828	0.408695	0.0797534	-1.27506	-1.17025	-1.21006	-1.34789
META1_1317	putative peptidasegene location: 1372246..1373067 of length 822, in frame 1. ProbeLocation: 274-333	0.838363	0.537784	0.164756	0.479586	1.01921	1.05313	1.06841	1.09176
META1_1318	phage major capsid proteingene location: 1373074..1374339 of length 1266, in frame -2. ProbeLocation: 34-93	0.350093	0.642011	0.783405	0.364806	-1.04524	-1.08186	-1.11837	-1.09431
META1_1319	phage prohead proteasegene location: 1374373..1374843 of length 471, in frame -2. ProbeLocation: 28-87	0.202087	0.987279	0.224464	0.112386	1.08765	1.00372	1.17967	1.27292
META1_1320	Phage portal protein, HK97gene location: 1374902..1376074 of length 1173, in frame -1. ProbeLocation: 577-636	0.689577	0.673247	0.819704	0.322948	-1.11462	1.16492	1.11328	-1.30458
META1_1321	conserved hypothetical proteingene location: 1376121..1377386 of length 1266, in frame -3. ProbeLocation: 22-81	0.196522	0.456647	0.311564	0.178544	-1.21775	-1.1343	-1.24909	-1.25208
META1_1322	conserved hypothetical proteingene location: 1377349..1377777 of length 429, in frame -2. ProbeLocation: 37-96	0.97867	0.706467	0.902432	0.796609	-1.00376	-1.1113	-1.01565	-1.02941
META1_1323	hypothetical proteingene location: 1378036..1378116 of length 81, in frame 1. ProbeLocation: 13-72	0.000292991	0.152122	2.83904e-05	9.5089e-05	-5.56259	-1.34846	-29.9184	-52.3438
META1_1324	Precorrin-3B C(17)-methyltransferase (Precorrin-3 methyltransferase) (Precorrin-3 methylase)gene location: 1378202..1378963 of length 762, in frame -1. ProbeLocation: 46-105	0.279699	0.879871	0.275343	0.0269341	1.10179	-1.02759	1.47898	1.42034
META1_1325	Precorrin-2 C(20)-methyltransferase (S-adenosyl-L- methionine--precorrin-2 methyltransferase) (SP2MT)gene location: 1378960..1379757 of length 798, in frame -2. ProbeLocation: 43-102	0.288691	0.596196	0.0683092	0.0523813	1.16743	-1.07948	1.60929	1.66764
META1_1326	Precorrin-8X methylmutase (Precorrin isomerase) (HBA synthase)gene location: 1379757..1380389 of length 633, in frame -3. ProbeLocation: 298-357	0.664804	0.598066	0.355713	0.517348	1.08596	-1.13483	1.0987	1.14511
META1_1327	precorrin-3B synthasegene location: 1380396..1381682 of length 1287, in frame -3. ProbeLocation: 634-693	0.328677	0.732983	0.276763	0.0843441	-1.12833	-1.04583	-1.18558	-1.20653
META1_1328	putative cobaltochelatase, CobN subunitgene location: 1381679..1385110 of length 3432, in frame -1. ProbeLocation: 28-87	0.539937	0.350699	0.888693	0.782653	1.12291	-1.15173	-1.00694	-1.01923
META1_1329	conserved hypothetical proteingene location: 1385124..1386020 of length 897, in frame -3. ProbeLocation: 433-492	0.639351	0.762019	0.161254	0.0325422	1.0222	1.02406	-1.09644	-1.14029
META1_1330	cobalamin biosynthesis protein CobWgene location: 1386017..1387051 of length 1035, in frame -1. ProbeLocation: 508-567	0.00742691	0.685685	0.0237806	0.00203909	1.3446	-1.02765	1.59457	1.79612
META1_1331	conserved protein of unknown functiongene location: 1387055..1387459 of length 405, in frame -1. ProbeLocation: 25-84	0.0456382	0.80804	0.011383	0.00958523	1.37189	-1.00426	1.91902	2.12541
META1_1332	conserved hypothetical protein; putative membrane proteingene location: 1387452..1388219 of length 768, in frame -3. ProbeLocation: 376-435	0.115534	0.971381	0.0433524	0.00587767	1.1712	1.00852	1.4262	1.61135
META1_1333	conserved hypothetical protein; putative exported protein, putative cobalt transporter subunit CbtBgene location: 1388250..1388432 of length 183, in frame -3. ProbeLocation: 40-99	0.0372615	0.523632	0.0141187	0.00512777	1.35766	1.08807	2.02596	2.22197
META1_1334	conserved hypothetical protein; putative membrane proteingene location: 1388717..1389139 of length 423, in frame -1. ProbeLocation: 43-102	0.28931	0.704516	0.548285	0.725109	1.06451	-1.05302	-1.02438	1.04796
META1_1335	transcriptional regulator, MarR familygene location: 1389126..1389617 of length 492, in frame -3. ProbeLocation: 238-297	0.0695998	0.450504	0.0731276	0.0402977	1.31616	1.12872	1.5347	1.47237
META1_1336	Synonym cobU,Bifunctional adenosylcobalamin biosynthesis protein cobPgene location: 1389720..1390229 of length 510, in frame 3. ProbeLocation: 247-306	0.0171857	0.283084	0.00317805	7.45207e-05	1.22101	1.07399	1.72784	1.91381
META1_1337	Synonym cobA,cob(I)alamin adenolsyltransferase/cobinamide ATP-dependent adenolsyltransferasegene location: 1390229..1390831 of length 603, in frame 2. ProbeLocation: 286-345	0.938421	0.0539296	0.952592	0.896788	-1.00662	-1.22035	-1.04679	-1.00957
META1_1340	hypothetical proteingene location: 1393789..1394070 of length 282, in frame 1. ProbeLocation: 133-192	0.333191	0.87387	0.720602	0.474942	-1.09365	1.01533	-1.10579	-1.05363
META1_1341	hypothetical protein; putative exported proteingene location: 1394095..1394541 of length 447, in frame -2. ProbeLocation: 214-273	0.254136	0.294011	0.29343	0.0112709	-1.08208	-1.22906	-1.11695	-1.24835
META1_1342	putative alpha/beta hydrolase, putative epoxide hydrolasegene location: 1394750..1395634 of length 885, in frame 2. ProbeLocation: 40-99	0.000582833	0.357382	0.000282387	0.000880432	-3.10276	-1.14767	-4.32975	-6.78776
META1_1343	conserved hypothetical protein; putative exported proteingene location: 1395960..1398011 of length 2052, in frame 3. ProbeLocation: 46-105	0.394506	0.104191	0.165929	0.305003	-1.32279	-1.61708	-1.59357	-1.48493
META1_1345	fragment of putative hybrid histidine kinase with multiple PAS and a response regulator receiver domain (N-terminal fragment)gene location: 1400441..1401550 of length 1110, in frame -1. ProbeLocation: 538-597	0.788668	0.274498	0.0446838	0.235778	1.0341	1.15471	1.23391	1.2246
META1_1346	conserved hypothetical protein; putative integral membrane proteingene location: 1401673..1402575 of length 903, in frame -2. ProbeLocation: 37-96	0.344227	0.134677	0.435449	0.175869	1.12667	-1.17232	1.20489	1.31778
META1_1347	putative transcriptional regulator (AraC family)gene location: 1402803..1403612 of length 810, in frame 3. ProbeLocation: 397-456	0.197875	0.644135	0.118804	0.0343694	1.12573	1.07185	1.4102	1.50988
META1_1348	conserved hypothetical protein; putative membrane proteingene location: 1403668..1405758 of length 2091, in frame -2. ProbeLocation: 1036-1095	0.0264515	0.0463234	0.0448637	0.00284633	1.39186	1.18437	1.5795	1.53911
META1_1349	conserved hypothetical protein; putative double membrane protein precursorgene location: 1405949..1408786 of length 2838, in frame -1. ProbeLocation: 1408-1467	0.963254	0.30878	0.789516	0.748377	1.00646	-1.0589	1.08942	-1.01594
META1_1350	Conserved hypothetical protein (DUF58)gene location: 1408800..1409714 of length 915, in frame -3. ProbeLocation: 28-87	0.00278602	0.120361	0.00692329	0.00729921	1.5185	1.07168	1.83785	1.87947
META1_1351	putative ATPase, MoxR-like proteingene location: 1409726..1410736 of length 1011, in frame -1. ProbeLocation: 31-90	0.024107	0.901915	0.853068	0.113969	-1.47057	-1.01444	-1.07054	-1.14405
META1_1352	Conserved hypothetical protein; putative Thioesterase superfamilygene location: 1410933..1411367 of length 435, in frame 3. ProbeLocation: 25-84	0.411376	0.922418	0.0202993	0.00316424	-1.08829	1.0149	-2.05424	-3.3123
META1_1353	conserved hypothetical proteingene location: 1411364..1411945 of length 582, in frame 2. ProbeLocation: 37-96	0.96812	0.263461	0.703298	0.35955	1.00609	-1.19725	-1.14889	-1.09658
META1_1354	conserved hypothetical protein, putative NUDIX hydrolase domaingene location: 1411942..1412622 of length 681, in frame 1. ProbeLocation: 25-84	0.0456197	0.161092	0.00143416	0.00423157	-1.11976	-1.20232	-1.6071	-1.48642
META1_1355	conserved hypothetical protein; putative exported proteingene location: 1412691..1412948 of length 258, in frame 3. ProbeLocation: 112-171	0.00478611	0.149888	0.103395	0.0357612	1.30558	1.11428	1.47084	1.42817
META1_1356	putative nucleotidyl transferase/polymerasegene location: 1412945..1414219 of length 1275, in frame 2. ProbeLocation: 34-93	0.705699	0.781079	0.921034	0.51179	1.07258	-1.05275	1.03249	1.11657
META1_1357	ATP synthase F1 sector epsilon subunitgene location: 1414317..1414718 of length 402, in frame -3. ProbeLocation: 190-249	0.0581605	0.675588	0.0014885	6.81784e-05	1.48951	-1.0302	3.59728	5.42567
META1_1358	hypothetical protein; putative exported proteingene location: 1414745..1414996 of length 252, in frame -1. ProbeLocation: 115-174	0.423476	0.30043	0.000447651	0.000947219	1.06338	-1.10307	1.77837	2.16356
META1_1359	ATP synthase F1 sector subunit betagene location: 1415120..1416577 of length 1458, in frame -1. ProbeLocation: 712-771	0.0785008	0.543968	0.0093581	0.00287948	1.3683	-1.07201	2.04224	2.55091
META1_1360	ATP synthase F1 sector gamma subunitgene location: 1416602..1417492 of length 891, in frame -1. ProbeLocation: 22-81	0.380332	0.509665	0.0581177	0.0478372	1.36879	-1.14808	2.13427	2.536
META1_1361	ATP synthase F1 sector subunit alphagene location: 1417678..1419207 of length 1530, in frame -2. ProbeLocation: 43-102	0.411569	0.432892	0.052296	0.0257801	1.25281	-1.12665	2.34711	3.09882
META1_1362	putative ATP synthase delta chain (atpH)gene location: 1419282..1419851 of length 570, in frame -3. ProbeLocation: 22-81	0.509456	0.980419	0.0717813	0.0407449	1.21263	1.02847	1.9586	2.37393
META1_1363	Synonym popA, visA,Ferrochelatase (Protoheme ferro-lyase) (Heme synthetase)gene location: 1420120..1421190 of length 1071, in frame -2. ProbeLocation: 367-426	0.240934	0.273869	0.0312291	0.0196607	-1.10978	-1.10586	-1.2976	-1.16734
META1_1364	Putative methyltransferasegene location: 1421382..1422353 of length 972, in frame 3. ProbeLocation: 478-537	0.140531	0.439594	0.0545107	0.0245801	1.34629	1.18633	1.87398	2.09736
META1_1365	putative 5'-nucleotidase (EC 3.1.3.5), 2'3'-cyclic-nucleotide 2'-phosphodiesterasegene location: 1422361..1423863 of length 1503, in frame 1. ProbeLocation: 37-96	0.330806	0.21497	0.392739	0.0953237	-1.077	-1.09601	1.27644	1.29976
META1_1366	Uracil-DNA glycosylase (UDG)gene location: 1424031..1424735 of length 705, in frame 3. ProbeLocation: 340-399	0.77851	0.943955	0.748489	0.653148	1.03277	1.01187	-1.08749	-1.08506
META1_1367	conserved protein of unknown function, ChrB-like domain, rhodanese/cell cycle control phosphatase domaingene location: 1424978..1425808 of length 831, in frame 2. ProbeLocation: 34-93	0.0247326	0.538416	0.0311376	0.00549287	1.12754	-1.02959	1.21502	1.14227
META1_1368	putative chromate transport protein ChrA; putative membrane proteingene location: 1425811..1427214 of length 1404, in frame 1. ProbeLocation: 697-756	0.00274148	0.601329	0.0062464	0.00122685	1.34436	1.02988	1.64487	1.8022
META1_1369	hypothetical protein; putative exported proteingene location: 1427359..1427556 of length 198, in frame -2. ProbeLocation: 82-141	0.0444566	0.939095	0.205604	0.0117784	1.30222	1.00958	1.96506	1.87924
META1_1370	putative cell-binding factor 2 precursor (Major antigen peb4A), cbf2gene location: 1427690..1428592 of length 903, in frame -1. ProbeLocation: 445-504	0.220072	0.904842	0.0133921	0.0779348	1.38426	-1.02015	1.82312	2.05196
META1_1371	Synonym azi, pea, prlD,preprotein translocase subunit, ATPasegene location: 1429067..1431979 of length 2913, in frame 2. ProbeLocation: 43-102	0.213007	0.000241426	0.0213038	0.0115261	1.1133	1.81398	1.46953	1.6716
META1_1372	conserved hypothetical proteingene location: 1431987..1432397 of length 411, in frame 3. ProbeLocation: 190-249	0.0553594	0.212544	0.000839596	0.00101554	1.32787	1.05299	2.40323	2.96404
META1_1373	Synonym ampA,beta-lactamase/D-ala carboxypeptidase; penicillin resistance, penicillin-binding protein (PBP)gene location: 1432402..1433565 of length 1164, in frame -2. ProbeLocation: 22-81	0.178668	0.418155	0.631272	0.214388	1.12179	-1.17935	1.08424	1.21384
META1_1374	conserved hypothetical protein; 4'-phosphopantetheinyl transferase domaingene location: 1433723..1434604 of length 882, in frame 2. ProbeLocation: 31-90	0.145535	0.811625	0.13326	0.666178	-1.19573	-1.00961	-1.09145	1.02436
META1_1375	putative hydrolase, Nudix domaingene location: 1434601..1435056 of length 456, in frame 1. ProbeLocation: 217-276	0.998673	0.123227	0.268578	0.0270827	1.00104	-1.09174	1.1472	1.40181
META1_1376	putative Poly(3-hydroxybutyrate) depolymerasegene location: 1435091..1436359 of length 1269, in frame -1. ProbeLocation: 622-681	0.469859	0.552205	0.122868	0.0860491	1.09445	1.08112	-1.49413	-1.46059
META1_1377	conserved hypothetical proteingene location: 1436433..1436882 of length 450, in frame -3. ProbeLocation: 22-81	0.0408729	0.835131	0.00131759	0.000604821	1.17998	-1.02029	-2.16126	-2.89631
META1_1379	dephospho-CoA kinase (dephosphocoenzyme A kinase)gene location: 1437870..1438460 of length 591, in frame -3. ProbeLocation: 280-339	0.646787	0.421853	0.353104	0.206658	-1.05996	1.10396	-1.21484	-1.2216
META1_1380	putative shikimate 5-dehydrogenase (aroE)gene location: 1438487..1439323 of length 837, in frame -1. ProbeLocation: 286-345	0.248799	0.912318	0.297016	0.0850951	-1.05411	1.01113	1.22056	1.16889
META1_1381	putative cation efflux system proteingene location: 1439352..1440380 of length 1029, in frame -3. ProbeLocation: 502-561	0.0349951	0.362284	0.227204	0.0684244	1.32405	1.05618	1.20084	1.35531
META1_1382	Maf-like proteingene location: 1440395..1441009 of length 615, in frame -1. ProbeLocation: 295-354	0.82337	0.466729	0.770141	0.399967	1.01327	-1.05556	1.03994	1.09278
META1_1383	conserved hypothetical proteingene location: 1441026..1442162 of length 1137, in frame -3. ProbeLocation: 559-618	0.720391	0.905666	0.491712	0.343892	1.03596	1.0267	1.23381	1.13633
META1_1384	conserved hypothetical protein, UPF0085 protein, putative nucleotide bindinggene location: 1442174..1443004 of length 831, in frame -1. ProbeLocation: 25-84	0.0058702	0.490549	0.00816975	1.70428e-06	1.31837	1.03689	1.74833	1.84242
META1_1385	Synonym hemC,uroporphyrinogen decarboxylasegene location: 1443752..1444834 of length 1083, in frame 2. ProbeLocation: 46-105	0.0475891	0.858386	0.0173718	0.00110358	1.23399	-1.0287	1.40792	1.4668
META1_1386	putative Nudix hydrolase family protein, putative pyrophosphohydrolasegene location: 1444831..1445280 of length 450, in frame 1. ProbeLocation: 217-276	0.176526	0.15834	0.77167	0.633079	1.04506	-1.13002	-1.11872	-1.09411
META1_1387	conserved hypothetical protein; putative membrane proteingene location: 1445261..1445713 of length 453, in frame 2. ProbeLocation: 211-270	0.0689882	0.544799	0.00401958	1.40864e-06	1.24659	1.05172	1.68641	1.72376
META1_1388	conserved hypothetical protein, putative exported protein, putative lipoproteingene location: 1445799..1446140 of length 342, in frame 3. ProbeLocation: 46-105	0.01476	0.301113	0.0577865	0.0427885	-1.68529	1.1369	-1.62285	-1.89056
META1_1389	ATP phosphoribosyltransferasegene location: 1446289..1447266 of length 978, in frame -2. ProbeLocation: 472-531	0.455695	0.635817	0.816536	0.877867	-1.22143	-1.14228	-1.09446	1.05647
META1_1390	putative histidyl-tRNA synthetase (hisS)gene location: 1447263..1448321 of length 1059, in frame -3. ProbeLocation: 514-573	0.109763	0.106108	0.479795	0.85777	-1.12978	-1.28299	1.14399	-1.00748
META1_1391	putative haloacid dehalogenase-like hydrolase, HAD-superfamily subfamily IIA hydrolasegene location: 1448572..1449459 of length 888, in frame -2. ProbeLocation: 43-102	0.62099	0.660031	0.378908	0.0732541	1.04206	-1.03996	1.43791	1.23499
META1_1392	conserved hypothetical proteingene location: 1449579..1450091 of length 513, in frame -3. ProbeLocation: 241-300	0.584747	0.35418	0.988787	0.48482	1.02611	1.06892	1.00183	1.01572
META1_1393	putative bifunctional protein (aas-like) : 2-acylglycerophosphoethanolamine acyltransferase and Acyl-acyl carrier protein synthetasegene location: 1450397..1453813 of length 3417, in frame 2. ProbeLocation: 3352-3411	0.0131495	0.111646	0.107276	0.0178066	1.18028	-1.10264	1.17739	1.25537
META1_1394	conserved hypothetical proteingene location: 1453958..1454359 of length 402, in frame 2. ProbeLocation: 28-87	0.297396	0.325691	0.344571	0.119454	1.15059	-1.12679	1.18356	1.26808
META1_1395	DNA-binding proteingene location: 1454403..1454666 of length 264, in frame 3. ProbeLocation: 124-183	0.102629	0.748047	0.0645967	0.0164816	1.21713	-1.03435	1.42567	1.57974
META1_1396	hypothetical protein; putative exported proteingene location: 1454813..1455499 of length 687, in frame 2. ProbeLocation: 328-387	0.00194021	0.0289068	0.307072	0.000837683	1.46126	1.3988	1.57848	1.76327
META1_1397	conserved hypothetical protein; putative membrane proteingene location: 1455521..1456513 of length 993, in frame -1. ProbeLocation: 484-543	0.124338	0.0338634	0.822076	0.72722	1.11884	-1.07581	1.01207	1.0129
META1_1398	conserved hypothetical proteingene location: 1456574..1457596 of length 1023, in frame -1. ProbeLocation: 46-105	0.348176	0.256574	0.692217	0.698898	-1.09692	-1.03149	-1.06802	-1.06278
META1_1399	molybdopterin synthase, large subunitgene location: 1457756..1458208 of length 453, in frame 2. ProbeLocation: 46-105	0.3474	0.78576	0.177744	0.135012	-1.28627	-1.09626	-1.62207	-1.73867
META1_1400	conserved hypothetical protein, putative permeasegene location: 1458300..1459478 of length 1179, in frame 3. ProbeLocation: 37-96	0.773822	0.163565	0.491905	0.771392	1.01846	-1.07393	-1.07012	1.02113
META1_1401	Synonym yojH,malate dehydrogenase, FAD/NAD(P)-binding domain (tat pathway signal)gene location: 1459529..1461181 of length 1653, in frame -1. ProbeLocation: 34-93	0.0119959	0.680264	0.0362405	0.0244979	-1.2161	1.02914	-1.25507	-1.30291
META1_1402	protein of unknown functiongene location: 1461417..1461479 of length 63, in frame -3. ProbeLocation: 4-63	0.0292087	0.97766	0.0291373	0.0041071	1.29143	1.004	1.54463	1.68628
META1_1403	conserved hypothetical proteingene location: 1461527..1462690 of length 1164, in frame -1. ProbeLocation: 22-81	0.0444344	0.860009	0.0280893	0.037329	1.28032	1.03555	1.50889	1.53418
META1_1404	conserved hypothetical proteingene location: 1462687..1465020 of length 2334, in frame -2. ProbeLocation: 25-84	0.768968	0.252701	0.31921	0.610797	-1.04894	-1.27848	-1.18353	-1.08616
META1_1405	putative ABC superfamily proteingene location: 1465017..1466117 of length 1101, in frame -3. ProbeLocation: 541-600	0.140984	0.821112	0.102769	0.0629883	1.46091	1.05532	1.67267	1.51661
META1_1406	conserved hypothetical proteingene location: 1466114..1467697 of length 1584, in frame -1. ProbeLocation: 34-93	0.0708733	0.631901	0.0143041	0.04595	-1.50127	-1.14689	-1.57744	-1.76445
META1_1407	conserved hypothetical protein, putative zinc ion binding proteingene location: 1467697..1469064 of length 1368, in frame -2. ProbeLocation: 667-726	0.838098	0.863904	0.862437	0.736161	1.05093	-1.04519	1.06412	-1.09737
META1_1409	conserved hypothetical proteingene location: 1470892..1471530 of length 639, in frame 1. ProbeLocation: 310-369	0.0966125	0.661454	0.258082	0.12117	-1.3319	-1.05349	-1.26036	-1.4006
META1_1410	conserved hypothetical proteingene location: 1471538..1472950 of length 1413, in frame -1. ProbeLocation: 34-93	0.0119149	0.199024	0.115331	0.264058	-1.4063	-1.17139	-1.24297	-1.15208
META1_1411	orotidine 5'-phosphate decarboxylasegene location: 1473389..1474087 of length 699, in frame 2. ProbeLocation: 343-402	0.306384	0.818047	0.0717239	0.0133316	1.12117	1.0354	1.38318	1.62686
META1_1412	conserved hypothetical protein (DUF1330)gene location: 1474090..1474434 of length 345, in frame 1. ProbeLocation: 40-99	0.217286	0.984606	0.0172186	0.0167864	1.1262	1.00097	1.44751	1.76132
META1_1413	putative transcriptional regulator, TetR familygene location: 1474454..1475077 of length 624, in frame -1. ProbeLocation: 304-363	0.475462	0.915241	0.526033	0.732789	-1.171	-1.02257	-1.12723	-1.08028
META1_1414	hypothetical proteingene location: 1475300..1475500 of length 201, in frame -1. ProbeLocation: 40-99	0.0007487	0.733357	0.00044719	3.28924e-05	-6.83052	-1.02071	-25.6193	-33.9002
META1_1415	Synonym dnaS, sof,deoxyuridine 5'-triphosphate nucleotidohydrolasegene location: 1475703..1476209 of length 507, in frame -3. ProbeLocation: 28-87	0.017947	0.828779	0.0255629	0.0328886	1.27732	-1.02041	1.59397	1.5547
META1_1416	conserved hypothetical proteingene location: 1476306..1477088 of length 783, in frame 3. ProbeLocation: 382-441	0.373312	0.118467	0.332282	0.378655	-1.08112	-1.12436	-1.15021	-1.09813
META1_1417	Putative mutator protein MutT/NUDIX-family hydrolasegene location: 1477085..1477618 of length 534, in frame 2. ProbeLocation: 259-318	0.022257	0.478917	0.0308043	0.189955	1.08363	1.04978	-1.20834	-1.15563
META1_1418	putative carbonic anhydrase domaingene location: 1477845..1478531 of length 687, in frame 3. ProbeLocation: 22-81	0.338638	0.772855	0.12049	0.431684	-1.06687	1.02276	1.26522	1.1706
META1_1419	putative CysQ protein (PAPS (adenosine 3'-phosphate 5'-phosphosulfate) 3'(2'),5'-bisphosphate nucleotidase)gene location: 1478749..1479672 of length 924, in frame -2. ProbeLocation: 31-90	0.105165	0.502598	0.0361996	0.00120727	-1.23653	-1.06963	-1.45465	-1.98066
META1_1420	conserved hypothetical proteingene location: 1480034..1480774 of length 741, in frame 2. ProbeLocation: 25-84	0.108075	0.990126	0.0175698	0.000172321	1.33765	1.01021	1.93818	2.40922
META1_1421	signal transduction histidine kinase with N-terminal phosphotransfer, CheW-like and C-terminal response regulator receiver domainsgene location: 1480952..1483699 of length 2748, in frame 2. ProbeLocation: 28-87	0.16045	0.25517	0.658772	0.964078	-1.12582	-1.12855	-1.07299	1.00659
META1_1422	Chemotaxis signal transduction/oligomerization proteingene location: 1483732..1484211 of length 480, in frame 1. ProbeLocation: 226-285	0.0663863	0.153573	0.0469162	0.0620588	-1.23651	-1.21296	-1.51997	-1.42587
META1_1423	Chemotaxis response regulator receivergene location: 1484232..1484654 of length 423, in frame 3. ProbeLocation: 43-102	0.00527632	0.131663	0.00894519	0.0160425	-1.36084	-1.17657	-1.41457	-1.43269
META1_1425	Synonym cheX,glutamate methyltransferase, chemotactic response regulatorgene location: 1485869..1486726 of length 858, in frame 2. ProbeLocation: 415-474	0.0584219	0.0139988	0.0170547	0.0216973	-1.41781	-1.36151	-1.74305	-1.64862
META1_1426	putative amidolyase/hydrolase/carboxylase subunitgene location: 1486773..1487498 of length 726, in frame 3. ProbeLocation: 352-411	0.225847	0.659464	0.523309	0.108265	1.15966	-1.07316	1.1842	1.29557
META1_1427	putative amidolyase/hydrolase/carboxylase subunitgene location: 1487495..1488514 of length 1020, in frame 2. ProbeLocation: 493-552	0.227532	0.695136	0.588553	0.32412	1.11492	-1.0914	1.08291	1.13827
META1_1428	putative UV damage endonucleasegene location: 1488561..1489655 of length 1095, in frame 3. ProbeLocation: 40-99	0.00672376	0.842306	0.000334576	0.000213711	-2.59922	1.07041	-6.52128	-10.2644
META1_1429	conserved hypothetical protein; putative membrane proteingene location: 1489776..1492493 of length 2718, in frame 3. ProbeLocation: 37-96	0.000810921	0.0108871	0.00057473	0.0119226	-1.4913	-1.20615	-1.65335	-1.80021
META1_1430	conserved hypothetical protein; putative exported proteingene location: 1492563..1492748 of length 186, in frame 3. ProbeLocation: 25-84	0.772803	0.58002	0.102448	0.0255814	1.01625	-1.01259	1.11915	1.18366
META1_1431	conserved hypothetical proteingene location: 1492779..1493219 of length 441, in frame -3. ProbeLocation: 22-81	0.0010038	0.622086	3.25802e-05	0.00374052	-9.96774	1.15082	-21.2558	-24.7896
META1_1432	conserved hypothetical protein; putative exported proteingene location: 1493535..1494173 of length 639, in frame 3. ProbeLocation: 307-366	0.00163953	0.085655	0.00483152	0.00232179	-1.24687	-1.12818	1.29534	1.96314
META1_1433	cobalamin adenosyltransferase, methylmalonyl-CoA mutase cofactor biosynthesis proteingene location: 1494294..1494866 of length 573, in frame 3. ProbeLocation: 34-93	0.53551	0.579127	0.599971	0.863633	-1.0443	-1.03788	1.06246	-1.00925
META1_1434	Electron transfer flavoprotein subunit beta (Beta-ETF) (Electron transfer flavoprotein small subunit) (ETFSS)gene location: 1495029..1495778 of length 750, in frame 3. ProbeLocation: 370-429	0.00834882	0.559027	0.00131802	0.000176481	1.54779	-1.07233	2.1047	2.1992
META1_1435	Synonym etfL,electron transfer flavoprotein, NAD/FAD-binding domain and ETFP adenine nucleotide-binding domain-likegene location: 1495858..1496811 of length 954, in frame 1. ProbeLocation: 31-90	0.0522113	0.177763	0.0378972	0.0323531	1.22227	-1.17633	1.54191	1.44449
META1_1436	3-hydroxybutyryl-CoA dehydrogenasegene location: 1496970..1497851 of length 882, in frame 3. ProbeLocation: 433-492	0.000904873	0.993672	0.000340206	7.12412e-05	1.75322	1.01002	2.54483	2.57418
META1_1437	hypothetical proteingene location: 1497988..1498266 of length 279, in frame -2. ProbeLocation: 130-189	0.00118284	0.733	5.65068e-05	5.41499e-05	-2.62409	1.07916	-8.67463	-50.2808
META1_1438	putative NADPH quinone oxidoreductasegene location: 1498458..1499444 of length 987, in frame -3. ProbeLocation: 481-540	0.673631	0.755231	0.00706957	0.0180407	1.05216	1.04404	-1.79954	-1.78566
META1_1439	uracil phosphoribosyltransferasegene location: 1499613..1500263 of length 651, in frame -3. ProbeLocation: 46-105	0.0154844	0.148597	0.0879891	0.103512	1.16566	-1.09457	1.2203	1.17216
META1_1440	glycosyl hydrolase (Debranching enzyme)gene location: 1500360..1502453 of length 2094, in frame -3. ProbeLocation: 1033-1092	0.00206693	0.848502	0.000166409	0.00030506	-2.29856	1.03401	-3.68043	-4.63638
META1_1441	Synonym tps,alpha,alpha-trehalose-phosphate synthase (UDP-forming); osmoregulatory trehalose synthesis protein Agene location: 1502536..1503960 of length 1425, in frame -2. ProbeLocation: 25-84	0.0466161	0.45663	0.00426665	0.00141185	-1.48083	-1.09054	-2.19695	-2.85972
META1_1442	conserved hypothetical proteingene location: 1504491..1504970 of length 480, in frame 3. ProbeLocation: 46-105	0.00386718	0.743214	0.00135764	0.000119094	-1.56696	1.0476	-5.33172	-8.57981
META1_1443	hypothetical proteingene location: 1504967..1505389 of length 423, in frame 2. ProbeLocation: 28-87	0.00619909	0.980314	0.000352283	6.49444e-05	-1.96069	1.01142	-8.79439	-30.256
META1_1444	hypothetical proteingene location: 1505386..1505772 of length 387, in frame 1. ProbeLocation: 22-81	0.0174687	0.621099	7.60656e-05	9.48408e-05	-2.04654	-1.05345	-8.94637	-26.7539
META1_1445	hypothetical proteingene location: 1505837..1506685 of length 849, in frame 2. ProbeLocation: 415-474	0.0666223	0.804685	0.0135741	0.0170412	-1.52821	1.0682	-3.67809	-4.06026
META1_1446	histidyl-tRNA synthetasegene location: 1506765..1508276 of length 1512, in frame -3. ProbeLocation: 748-807	0.116373	0.614759	0.000393019	7.51421e-05	1.13287	-1.04287	1.64415	2.13231
META1_1447	Secretion chaperone proteingene location: 1508360..1508731 of length 372, in frame -1. ProbeLocation: 31-90	0.159667	0.128247	0.6387	0.640877	-1.11644	-1.0863	1.08171	1.11973
META1_1448	hypothetical protein; putative membrane proteingene location: 1508829..1509347 of length 519, in frame -3. ProbeLocation: 22-81	0.973138	0.240714	0.118842	0.195187	1.00574	-1.16049	-1.42987	-1.34975
META1_1449	putative transporter, major facilitator familygene location: 1509414..1510667 of length 1254, in frame -3. ProbeLocation: 22-81	0.0225476	0.833184	0.521458	0.0390996	-1.32252	1.02386	-1.16819	-1.26049
META1_1450	protein-export protein SecBgene location: 1510958..1511464 of length 507, in frame -1. ProbeLocation: 247-306	0.0146523	0.927065	0.000406818	0.000633163	1.35671	1.0169	2.7743	3.92593
META1_1451	conserved hypothetical protein, putative membrane proteingene location: 1511926..1512645 of length 720, in frame 1. ProbeLocation: 355-414	0.109063	0.246056	0.0236293	0.0845135	1.37589	1.19712	1.42562	1.39584
META1_1452	putative membrane-bound lytic murein transglycosylasegene location: 1512772..1513935 of length 1164, in frame 1. ProbeLocation: 37-96	0.431018	0.292273	0.497972	0.703417	-1.21613	-1.29117	-1.29007	-1.11827
META1_1453	putative Smr protein/MutS2 C-terminal, damaged DNA binding, mismatch repairgene location: 1513932..1514717 of length 786, in frame 3. ProbeLocation: 34-93	0.205964	0.301034	0.109767	0.018301	1.05565	1.11099	1.135	1.19867
META1_1454	Synonym nitA, psuA, rnsC, tsu, sbaA, sun, nusD,transcription termination factor Rho; polarity suppressorgene location: 1514970..1516313 of length 1344, in frame 3. ProbeLocation: 667-726	0.104266	0.0605444	0.476217	0.0196596	-1.16837	-1.17316	1.1065	1.52855
META1_1455	poxB; pyruvate dehydrogenase/oxidase: FAD- and thiamin PPi-bindinggene location: 1516588..1518321 of length 1734, in frame 1. ProbeLocation: 1672-1731	0.00451387	0.983197	0.000646288	0.000138162	-4.40495	1.01788	-19.2946	-19.1961
META1_1456	hypothetical proteingene location: 1518434..1519351 of length 918, in frame -1. ProbeLocation: 448-507	0.0131961	0.476317	0.118708	0.0794983	-1.21898	-1.04513	-1.25769	-1.16018
META1_1457	Membrane protein, TerC familygene location: 1519658..1520404 of length 747, in frame -1. ProbeLocation: 364-423	0.551605	0.166622	0.771945	0.128044	1.0729	1.07247	-1.02404	-1.15
META1_1458	putative diacylglycerol kinase.gene location: 1520421..1521350 of length 930, in frame -3. ProbeLocation: 451-510	0.0701872	0.765661	0.0209779	0.478162	1.28155	1.03314	1.23088	1.19857
META1_1459	hypothetical protein; putative exported proteingene location: 1521928..1522749 of length 822, in frame 1. ProbeLocation: 31-90	0.0198543	0.641007	0.0189801	0.00410358	-1.52883	1.05665	-1.79662	-2.03366
META1_1460	hypothetical proteingene location: 1522886..1524196 of length 1311, in frame 2. ProbeLocation: 640-699	0.00583692	0.537667	0.000430761	0.00133142	-1.65055	-1.03932	-1.876	-1.95587
META1_1461	Putative acid phosphatasegene location: 1524227..1525105 of length 879, in frame -1. ProbeLocation: 430-489	0.00798615	0.476345	0.000831134	0.000571656	1.371	1.02641	1.97801	2.23601
META1_1462	conserved hypothetical proteingene location: 1525272..1526162 of length 891, in frame -3. ProbeLocation: 433-492	0.562124	0.327961	0.183516	0.067181	-1.03646	1.07978	1.08599	1.32509
META1_1463	DNA-binding protein, putative transcriptional regulatorgene location: 1526159..1526455 of length 297, in frame -1. ProbeLocation: 37-96	0.0700239	0.625252	0.00750621	0.039408	1.20365	1.03317	1.40999	1.60519
META1_1464	conserved hypothetical proteingene location: 1526486..1526866 of length 381, in frame -1. ProbeLocation: 46-105	0.288642	0.259258	0.0621448	0.00738071	1.18233	-1.09837	1.89476	2.35979
META1_1465	Synonym ssa,2,3,4,5-tetrahydropyridine-2-carboxylate N-succinyltransferasegene location: 1526923..1527765 of length 843, in frame -2. ProbeLocation: 412-471	0.00342801	0.662429	0.00862941	0.000700304	1.26016	-1.02339	1.585	1.76443
META1_1466	Putative cyclic nucleotide binding proteingene location: 1527928..1528395 of length 468, in frame -2. ProbeLocation: 223-282	0.0253654	0.398585	0.330914	0.00484088	1.05553	-1.04158	1.16914	1.16254
META1_1467	Putative two-component transcriptional regulator, winged helix familygene location: 1528581..1529267 of length 687, in frame -3. ProbeLocation: 40-99	0.772927	0.743713	0.359738	0.19335	1.05944	-1.08248	-1.47755	-1.67019
META1_1468	conserved hypothetical proteingene location: 1529558..1530151 of length 594, in frame 2. ProbeLocation: 22-81	0.868353	0.118904	0.649139	0.494472	-1.01466	-1.11261	-1.1358	-1.11837
META1_1469	putative enzyme with PLP-binding domain, putative alanine racemasegene location: 1530191..1530931 of length 741, in frame -1. ProbeLocation: 361-420	0.0844524	0.431794	0.00153585	0.000185308	1.11539	1.02532	1.35391	1.66342
META1_1470	leucine tRNA synthetasegene location: 1531242..1533869 of length 2628, in frame 3. ProbeLocation: 1306-1365	0.593447	0.138272	0.116502	0.017076	1.10229	-1.21517	1.39361	1.68833
META1_1471	Synonym mnmE, thdF,tRNA modification GTPase trmEgene location: 1533962..1535296 of length 1335, in frame 2. ProbeLocation: 658-717	0.889681	0.455926	0.61416	0.622867	1.03272	-1.17464	1.11552	1.14172
META1_1472	hypothetical protein, putative sensory_box: PAS domaingene location: 1535310..1536332 of length 1023, in frame -3. ProbeLocation: 28-87	0.844466	0.584626	0.589304	0.48497	1.06825	-1.14878	1.27333	1.25973
META1_1473	conserved hypothetical proteingene location: 1536700..1536966 of length 267, in frame 1. ProbeLocation: 124-183	0.656111	0.0298786	0.422928	0.296967	1.05874	-1.24932	1.04058	1.1297
META1_1474	Synonym mnmG, trmF,tRNA uridine 5-carboxymethylaminomethyl modification enzyme gidA (Glucose-inhibited division protein A)gene location: 1537140..1539014 of length 1875, in frame 3. ProbeLocation: 925-984	0.233235	0.647361	0.399182	0.206101	-1.43175	-1.13897	-1.40583	-1.64427
META1_1475	Methyltransferase gidB (Glucose-inhibited division protein B)gene location: 1538980..1539684 of length 705, in frame 1. ProbeLocation: 334-393	0.601671	0.175634	0.17356	0.0442518	1.07206	-1.2083	1.37693	1.61601
META1_1476	chromosome partitioning protein, ATP-binding, nucleotide-bindinggene location: 1539681..1540541 of length 861, in frame 3. ProbeLocation: 424-483	0.0127375	0.0345204	0.00197604	0.00327295	1.38431	1.15026	1.65325	1.78103
META1_1477	chromosome-partitioning protein parBgene location: 1540575..1541471 of length 897, in frame 3. ProbeLocation: 436-495	0.411085	0.547933	0.58434	0.0467675	1.05707	-1.04223	1.07339	1.26042
META1_1478	putative DNA polymerase III, delta subunit, holAgene location: 1541536..1542567 of length 1032, in frame -2. ProbeLocation: 34-93	0.0171165	0.383114	0.475602	0.761937	-1.17376	-1.04098	-1.11354	-1.08556
META1_1479	conserved hypothetical protein; putative exported proteingene location: 1542578..1543132 of length 555, in frame -1. ProbeLocation: 262-321	0.0126778	0.887561	0.00901955	4.77478e-07	1.28014	1.01562	1.49904	1.66298
META1_1480	hypothetical proteingene location: 1543530..1543874 of length 345, in frame 3. ProbeLocation: 37-96	0.0158278	0.759558	0.000142678	0.00482389	-1.77785	-1.02238	-1.79389	-1.68431
META1_1481	hypothetical proteingene location: 1544009..1545112 of length 1104, in frame 2. ProbeLocation: 34-93	0.00964829	0.53947	0.0270807	7.4826e-05	1.17172	1.06439	1.37808	1.51063
META1_1482	conserved hypothetical proteingene location: 1545165..1545461 of length 297, in frame 3. ProbeLocation: 28-87	0.0411011	0.640713	0.0757282	0.041209	1.26561	-1.07561	1.26238	1.27877
META1_1483	Hypothetical proteingene location: 1545391..1545807 of length 417, in frame 1. ProbeLocation: 193-252	0.00396061	0.621797	0.0185073	0.00327041	1.35609	-1.0406	1.53463	1.7307
META1_1484	hypothetical proteingene location: 1545843..1546787 of length 945, in frame -3. ProbeLocation: 457-516	0.279193	0.470895	0.0293634	0.00238558	1.12003	-1.05902	1.37919	1.76178
META1_1485	putative cyclohexadienyl dehydrogenase (tyrC-like)gene location: 1546805..1547743 of length 939, in frame -1. ProbeLocation: 325-384	0.726565	0.550307	0.0563038	0.00208043	-1.0188	1.02319	1.28112	1.56775
META1_1486	histidinol-phosphate aminotransferasegene location: 1547740..1548858 of length 1119, in frame -2. ProbeLocation: 544-603	0.958306	0.871868	0.185972	0.0529467	-1.0146	1.01974	1.25709	1.38053
META1_1487	hypothetical protein; putative exported proteingene location: 1549074..1549559 of length 486, in frame -3. ProbeLocation: 43-102	0.475601	0.993595	0.531256	0.166995	1.06425	1.00399	1.28928	1.24202
META1_1488	putative TonB-dependent siderophore receptor (putative ferrichrome outer membrane transporter)gene location: 1549706..1551940 of length 2235, in frame -1. ProbeLocation: 2167-2226	0.697039	0.829513	0.436562	0.0676152	1.14881	-1.08244	1.64167	2.04968
META1_1489	Synonym kup,potassium uptake protein Kupgene location: 1552212..1554218 of length 2007, in frame -3. ProbeLocation: 997-1056	0.469499	0.359295	0.701005	0.090762	-1.08063	-1.13211	1.0666	1.27204
META1_1490	4-hydroxy-3-methylbut-2-en-1-yl diphosphate synthase (1- hydroxy-2-methyl-2-(E)-butenyl 4-diphosphate synthase)gene location: 1554537..1555856 of length 1320, in frame -3. ProbeLocation: 25-84	0.659421	0.824895	0.137274	0.0256697	1.11828	1.06464	1.5705	1.7886
META1_1491	conserved hypothetical protein (putative phospholipase)gene location: 1556317..1557441 of length 1125, in frame 1. ProbeLocation: 553-612	0.0493785	0.462337	0.00370267	0.00249896	1.15649	1.04968	-1.97753	-2.31519
META1_1492	conserved hypothetical protein; putative bifunctional protein with transcriptional regulator (ArsR family) and S-adenosyl-L-methionine-dependent methyltransferase domainsgene location: 1557578..1558582 of length 1005, in frame 2. ProbeLocation: 34-93	0.335332	0.149556	0.867916	0.242135	1.07535	1.08365	1.03004	-1.1663
META1_1493	5,10-methylenetetrahydrofolate reductasegene location: 1558682..1559614 of length 933, in frame 2. ProbeLocation: 865-924	0.0107809	0.907427	0.0212274	0.00147683	1.30469	-1.00169	1.12532	1.31073
META1_1494	B12-dependent homocysteine-N5-methyltetrahydrofolate transmethylasegene location: 1559814..1563566 of length 3753, in frame 3. ProbeLocation: 3685-3744	0.1986	0.710721	0.0699121	0.0162949	1.19917	-1.05125	1.50327	1.84139
META1_1495	conserved hypothetical proteingene location: 1563710..1563925 of length 216, in frame 2. ProbeLocation: 40-99	0.00327807	0.0246057	0.0196915	0.0058418	1.79518	1.18081	3.16817	3.66353
META1_1496	conserved hypothetical proteingene location: 1563937..1565139 of length 1203, in frame -2. ProbeLocation: 43-102	0.336411	0.332495	0.114575	0.060509	-1.21784	-1.13253	-1.31821	-1.40936
META1_1497	putative glycoside hydrolase/deacetylasegene location: 1565346..1566398 of length 1053, in frame 3. ProbeLocation: 28-87	0.00644886	0.90345	0.000306611	0.00503377	-1.25201	-1.00802	-1.50845	-2.25559
META1_1498	hypothetical protein; putative exported proteingene location: 1566411..1566848 of length 438, in frame -3. ProbeLocation: 202-261	0.948855	0.998165	0.107038	0.028753	1.00505	1.0011	-1.13725	-1.21177
META1_1499	conserved hypothetical protein; putative membrane protein precursor; putative transporter, permeasegene location: 1566984..1567190 of length 207, in frame -3. ProbeLocation: 97-156	0.0369282	0.968287	0.0191693	0.00656907	1.15408	1.00106	1.38881	1.67007
META1_1500	putative cytochrome c oxidase assembly proteingene location: 1567520..1568668 of length 1149, in frame 2. ProbeLocation: 391-450	0.448389	0.569618	0.243586	0.0152196	-1.11938	-1.09141	-1.33874	-1.61743
META1_1501	putative hemolysin III, HlyIII familygene location: 1568951..1569631 of length 681, in frame 2. ProbeLocation: 325-384	0.00100065	0.805683	0.00346367	0.00018281	-2.48711	1.03376	-3.004	-4.23438
META1_1502	conserved hypothetical proteingene location: 1569753..1570016 of length 264, in frame -3. ProbeLocation: 28-87	0.534042	0.884602	0.360458	0.0399612	-1.10483	1.01097	-1.15671	-1.52676
META1_1503	Thiamine biosynthesis protein thiCgene location: 1570454..1572346 of length 1893, in frame 2. ProbeLocation: 22-81	0.00760913	0.783516	0.00312178	0.00912573	1.50488	-1.01928	1.86136	1.72915
META1_1504	conserved hypothetical proteingene location: 1572563..1572910 of length 348, in frame 2. ProbeLocation: 22-81	0.985591	0.79113	0.921576	0.690602	-1.00514	1.04113	-1.03645	-1.13904
META1_1505	putative flagellar protein FlaFgene location: 1573087..1573461 of length 375, in frame -2. ProbeLocation: 43-102	0.0466445	0.530241	0.299516	0.062816	-1.56531	1.16432	-1.98879	-1.85158
META1_1506	hypothetical proteingene location: 1573639..1573878 of length 240, in frame 1. ProbeLocation: 28-87	0.269513	0.983351	0.0346362	0.0150594	-1.42843	-1.00058	-1.81833	-2.02261
META1_1507	hypothetical proteingene location: 1574003..1574143 of length 141, in frame -1. ProbeLocation: 40-99	0.00237633	0.91938	0.000438314	0.000345203	-3.65189	1.04745	-4.94611	-13.3282
META1_1508	hypothetical protein; putative exported proteingene location: 1574328..1574642 of length 315, in frame -3. ProbeLocation: 145-204	0.00646184	0.714528	0.00699523	0.000185031	-3.23031	1.09721	-4.66755	-25.2959
META1_1509	putative phosphohydrolase/phosphoesterasegene location: 1574890..1575459 of length 570, in frame -2. ProbeLocation: 280-339	0.000171937	0.856932	0.000355108	0.00071229	-2.43749	-1.00481	-2.25735	-2.14844
META1_1510	putative TonB family C-terminal domain proteingene location: 1575517..1576617 of length 1101, in frame -2. ProbeLocation: 37-96	0.0796172	0.485135	0.0914205	0.000544071	1.22864	1.10879	1.54374	1.95792
META1_1511	uptake of enterobactin; tonB-dependent uptake of B colicinsgene location: 1576658..1577119 of length 462, in frame -1. ProbeLocation: 217-276	0.451223	0.391039	0.361705	0.738062	-1.0854	-1.06388	-1.16936	-1.03873
META1_1512	membrane spanning protein in TonB-ExbB-ExbD complexgene location: 1577204..1577905 of length 702, in frame -1. ProbeLocation: 34-93	0.631773	0.599776	0.482631	0.168671	-1.06433	-1.06159	1.19093	1.40399
META1_1513	conserved hypothetical protein; putative exported proteingene location: 1577977..1578459 of length 483, in frame -2. ProbeLocation: 226-285	0.857798	0.884918	0.0501329	0.035312	-1.01834	1.04335	1.22952	1.38723
META1_1514	Synonym hslT, htpN,small heat shock proteingene location: 1579028..1579459 of length 432, in frame 2. ProbeLocation: 40-99	0.000320526	0.107932	0.00580474	0.00496433	2.167	1.24998	2.07969	-1.79061
META1_1515	conserved hypothetical proteingene location: 1579633..1579914 of length 282, in frame 1. ProbeLocation: 46-105	0.0157516	0.0492632	0.0319437	0.0203753	1.87641	1.32186	2.43981	2.07268
META1_1516	conserved hypothetical proteingene location: 1579946..1580731 of length 786, in frame -1. ProbeLocation: 25-84	0.13975	0.432314	0.0263356	0.0210097	1.21928	1.09473	1.59984	1.60406
META1_1517	putative glycosyl transferasegene location: 1580857..1582086 of length 1230, in frame 1. ProbeLocation: 610-669	0.774563	0.0175431	0.250447	0.749634	-1.04109	-1.34479	-1.13926	-1.04389
META1_1518	Synonym fit, srjA,Translation initiation factor IF-3gene location: 1582263..1582784 of length 522, in frame 3. ProbeLocation: 253-312	0.200527	0.760038	0.430462	0.262902	-1.19077	-1.04953	1.19016	1.27002
META1_1519	conserved hypothetical protein, putative glycosyltransferasegene location: 1582977..1585313 of length 2337, in frame -3. ProbeLocation: 1153-1212	0.175924	0.548869	0.00967095	0.000394623	1.10059	1.06081	-1.87955	-2.26264
META1_1520	putative glycosyl transferasegene location: 1585472..1586605 of length 1134, in frame -1. ProbeLocation: 22-81	0.00335821	0.568458	0.113309	0.00439394	-1.22757	-1.03313	-1.34466	-1.76732
META1_1521	50S ribosomal protein L35gene location: 1587059..1587262 of length 204, in frame 2. ProbeLocation: 91-150	0.355033	0.350902	0.0860328	0.0167936	-1.11606	-1.15433	1.72473	2.57704
META1_1522	Synonym pdzA,50S ribosomal protein L20gene location: 1587315..1587680 of length 366, in frame 3. ProbeLocation: 166-225	0.581396	0.328764	0.0921876	0.0273591	-1.06995	-1.19233	1.81777	2.87137
META1_1523	phenylalanine tRNA synthetase, alpha-subunitgene location: 1587865..1588944 of length 1080, in frame 1. ProbeLocation: 535-594	0.683894	0.775474	0.336827	0.191637	1.08774	-1.06282	1.27358	1.41556
META1_1524	phenylalanine tRNA synthetase, beta-subunitgene location: 1589009..1591432 of length 2424, in frame 2. ProbeLocation: 46-105	0.36542	0.254901	0.291527	0.028619	-1.16937	-1.23016	1.35175	2.20119
META1_1525	hypothetical proteingene location: 1591458..1592333 of length 876, in frame 3. ProbeLocation: 421-480	0.0242867	0.233117	0.0232903	0.00179407	1.14181	-1.13182	1.5079	1.96388
META1_1526	Synonym chlN,molybdopterin synthase sulfurylasegene location: 1592281..1593108 of length 828, in frame -2. ProbeLocation: 406-465	0.0393468	0.346383	0.0966787	0.0247513	1.12296	1.08633	1.40916	1.58104
META1_1527	Synonym msgB,N-succinyl-diaminopimelate deacylase (dapE)gene location: 1593374..1594540 of length 1167, in frame 2. ProbeLocation: 31-90	0.980723	0.304356	0.207987	0.0251303	-1.00106	1.06207	1.10006	1.21389
META1_1528	Synonym hisT, asuC, leuK,tRNA pseudouridine synthase A (tRNA-uridine isomerase I) (tRNA pseudouridylate synthase I)gene location: 1594595..1595347 of length 753, in frame -1. ProbeLocation: 40-99	0.181398	0.478021	0.196243	0.239272	1.29115	-1.13136	1.28	1.28673
META1_1529	Synonym yhdD,10-formyltetrahydrofolate:L-methionyl-tRNA(fMet) N-formyltransferasegene location: 1595361..1596290 of length 930, in frame -3. ProbeLocation: 25-84	0.314006	0.561905	0.589465	0.158227	-1.06462	1.06677	-1.09527	-1.12777
META1_1530	Synonym fms,peptide deformylasegene location: 1596301..1596816 of length 516, in frame -2. ProbeLocation: 22-81	0.41837	0.69334	0.401807	0.0146537	1.02321	-1.01722	1.08961	1.25993
META1_1531	conserved hypothetical protein; putative membrane proteingene location: 1597072..1598343 of length 1272, in frame -2. ProbeLocation: 628-687	0.0110112	0.443808	0.0429389	0.112593	-1.33701	-1.07259	-1.42555	-1.27125
META1_1532	recombination protein recRgene location: 1598473..1599078 of length 606, in frame -2. ProbeLocation: 295-354	0.0148606	0.5379	0.136988	0.0604111	1.15963	1.06726	1.24295	1.23704
META1_1533	Synonym pckA,phosphoenolpyruvate carboxykinasegene location: 1599405..1601024 of length 1620, in frame 3. ProbeLocation: 538-597	0.0600716	0.866661	0.214539	0.0427727	1.10619	-1.01102	1.31221	1.23624
META1_1534	putative Fe-S containing enzyme (yfgB)gene location: 1601070..1602347 of length 1278, in frame -3. ProbeLocation: 25-84	0.308363	0.838237	0.124589	0.025792	1.12491	-1.02284	1.65807	1.88581
META1_1535	bifunctional shikimate kinase (N-terminal) / dehydroquinate synthase (C-terminal) enzymegene location: 1602464..1604203 of length 1740, in frame -1. ProbeLocation: 1678-1737	0.183135	0.256169	0.689568	0.905007	-1.18278	-1.19918	-1.07825	1.01551
META1_1536	putative transcriptional regulator (helix-turn-helix structure)gene location: 1604452..1605186 of length 735, in frame 1. ProbeLocation: 37-96	0.00747073	0.483118	0.00872897	0.010137	1.30563	-1.05761	1.43319	1.40351
META1_1537	malate dehydrogenasegene location: 1605537..1606499 of length 963, in frame 3. ProbeLocation: 901-960	0.00450135	0.865203	0.00253389	0.00179229	1.42844	-1.01182	2.38834	2.58916
META1_1538	succinyl-CoA synthetase, beta subunitgene location: 1606577..1607773 of length 1197, in frame 2. ProbeLocation: 403-462	0.00523154	0.518764	0.00138373	0.000482633	1.72914	1.06179	2.88696	3.2534
META1_1539	succinyl-CoA synthetase, alpha subunitgene location: 1607782..1608669 of length 888, in frame 1. ProbeLocation: 43-102	0.00258304	0.796163	0.010964	8.93664e-05	1.47408	-1.01721	2.39396	2.7759
META1_1540	Synonym lys,2-oxoglutarate dehydrogenase complex, E1 component, 2-oxoglutarate decarboxylase, thiamine bindinggene location: 1608894..1611884 of length 2991, in frame 3. ProbeLocation: 2929-2988	0.00738136	0.696964	0.0024602	0.00034761	1.63368	1.05129	2.65481	3.17539
META1_1541	dihydrolipoamide succinyltransferase component of 2-oxoglutarate dehydrogenase complexgene location: 1611968..1613296 of length 1329, in frame 2. ProbeLocation: 1261-1320	0.00325492	0.719921	0.00140881	2.53758e-07	1.81655	1.03989	2.86913	3.44852
META1_1543	putative sensor hybrid histidine kinase with PAS/PAC and response receiver regulator receiver domainsgene location: 1615188..1616813 of length 1626, in frame 3. ProbeLocation: 40-99	0.0474874	0.853967	0.00388295	0.0154321	-1.59448	-1.03955	-1.35975	-1.35286
META1_1544	Conserved hypothetical proteingene location: 1616873..1617505 of length 633, in frame 2. ProbeLocation: 301-360	0.698853	0.267665	0.0130371	0.0476703	-1.0349	-1.13708	-1.96948	-2.6664
META1_1546	putative Sarcosine oxidase alpha subunit (EC 1.5.3.1) (Sarcosine oxidase subunit)gene location: 1618109..1621138 of length 3030, in frame -1. ProbeLocation: 28-87	0.685876	0.842617	0.270243	0.152412	1.12316	-1.01834	1.13326	1.23103
META1_1548	sarcosine oxidase beta subunitgene location: 1621540..1622790 of length 1251, in frame -2. ProbeLocation: 427-486	0.627018	0.829243	0.430277	0.606346	1.12023	1.04451	1.17292	1.06668
META1_1549	transcriptional regulator, AraC familygene location: 1622991..1623989 of length 999, in frame 3. ProbeLocation: 22-81	0.153452	0.901348	0.801655	0.329681	-1.22323	1.01236	-1.07834	-1.08788
META1_1550	putative amidotransferase; glutamine amidotransferase class-II domaingene location: 1624224..1625099 of length 876, in frame 3. ProbeLocation: 43-102	0.0950076	0.417988	0.304383	0.994772	-1.1255	-1.08176	1.1261	1.00416
META1_1551	putative GXGXG-motif protein, glutamate synthase and formylmethanofuran dehydrogenase-like domaingene location: 1625054..1625788 of length 735, in frame 2. ProbeLocation: 349-408	0.485388	0.413159	0.407021	0.0531466	1.0615	-1.08026	1.13785	1.29016
META1_1552	FMN-dependent dehydrogenase with conserved glutamate synthase regiongene location: 1625788..1627131 of length 1344, in frame 1. ProbeLocation: 40-99	0.048984	0.640177	0.00547653	0.000800748	1.2753	-1.04324	1.83102	1.75091
META1_1553	putative gamma-glutamylmethylamide synthetase; glutamine synthetase type III familygene location: 1627221..1628519 of length 1299, in frame 3. ProbeLocation: 1231-1290	8.92832e-06	0.638551	0.00182052	0.014202	1.60227	-1.01985	2.11688	1.9405
META1_1554	conserved hypothetical protein; putative membrane protein precursorgene location: 1628694..1629203 of length 510, in frame 3. ProbeLocation: 247-306	0.00893719	0.441676	0.0481878	0.00248178	-1.45562	-1.05791	-1.51907	-2.21728
META1_1555	putative phosphoesterase or phosphohydrolasegene location: 1629677..1630255 of length 579, in frame 2. ProbeLocation: 277-336	0.386942	0.22286	0.318001	0.0107519	1.12156	-1.23067	1.49055	1.67467
META1_1556	Hypothetical proteingene location: 1630257..1630532 of length 276, in frame 3. ProbeLocation: 133-192	0.592919	0.481958	0.622756	0.631122	-1.06923	-1.1503	-1.06582	1.05813
META1_1557	Hypothetical proteingene location: 1630529..1631524 of length 996, in frame -1. ProbeLocation: 487-546	0.209203	0.721263	0.678211	0.719239	1.0713	1.03176	1.07244	1.02575
META1_1558	Hypothetical proteingene location: 1631527..1632060 of length 534, in frame -2. ProbeLocation: 25-84	0.316313	0.533289	0.215101	0.188899	1.4033	1.23069	1.68074	1.61832
META1_1559	Hypothetical proteingene location: 1632063..1632380 of length 318, in frame -3. ProbeLocation: 31-90	0.0147076	0.0297827	0.0050438	0.001016	1.37209	1.17742	1.69022	1.80426
META1_1560	Hypothetical proteingene location: 1632380..1632892 of length 513, in frame -1. ProbeLocation: 238-297	0.0103361	0.171699	0.0287441	0.00307778	1.20726	1.07594	1.34767	1.36641
META1_1561	Hypothetical proteingene location: 1632981..1633889 of length 909, in frame -3. ProbeLocation: 34-93	0.839006	0.880951	0.527018	0.291648	-1.05077	-1.03287	-1.1492	-1.31332
META1_1562	Hypothetical proteingene location: 1633886..1634116 of length 231, in frame -1. ProbeLocation: 46-105	0.110711	0.371414	0.0663889	0.00776017	1.1758	1.07081	1.30734	1.38951
META1_1563	Hypothetical proteingene location: 1634411..1635274 of length 864, in frame 2. ProbeLocation: 286-345	0.480423	0.64099	0.0978762	0.018105	1.06469	1.0396	1.30649	1.40655
META1_1564	Hypothetical proteingene location: 1635311..1635862 of length 552, in frame 2. ProbeLocation: 22-81	0.0526491	0.495535	0.0149545	0.00094974	-1.1805	1.06425	-1.32693	-1.58193
META1_1565	Hypothetical proteingene location: 1636610..1636777 of length 168, in frame 2. ProbeLocation: 76-135	0.569298	0.404205	0.71277	0.155368	1.06923	-1.08656	1.07757	1.42866
META1_1566	Hypothetical proteingene location: 1637010..1637351 of length 342, in frame -3. ProbeLocation: 160-219	0.756593	0.603718	0.803224	0.31564	-1.05685	1.08582	-1.03382	-1.22219
META1_1567	Hypothetical proteingene location: 1637759..1639768 of length 2010, in frame 2. ProbeLocation: 40-99	0.439256	0.568708	0.253082	0.211658	1.22234	1.06263	1.33323	1.42672
META1_1569	putative ATP-dependent exodeoxyribonuclease (Subunit A)/helicasegene location: 1641594..1644944 of length 3351, in frame -3. ProbeLocation: 1663-1722	0.0034118	0.288194	0.000227228	0.00169195	1.25471	-1.08669	1.88197	2.1348
META1_1570	conserved hypothetical proteingene location: 1644944..1647580 of length 2637, in frame -1. ProbeLocation: 46-105	0.00297778	0.570954	0.00187526	0.00316178	2.00911	-1.04669	3.92882	3.74657
META1_1571	ATP-dependent helicasegene location: 1647950..1650268 of length 2319, in frame -1. ProbeLocation: 40-99	0.00147461	0.164309	0.00385509	0.00217175	1.81862	1.31298	2.60096	2.76093
META1_1572	conserved hypothetical proteingene location: 1650265..1651614 of length 1350, in frame -2. ProbeLocation: 46-105	0.00136416	0.246546	0.026252	0.0096629	1.41971	1.07307	1.82291	1.79315
META1_1573	conserved hypothetical proteingene location: 1651611..1653755 of length 2145, in frame -3. ProbeLocation: 46-105	0.0157823	0.926271	0.000587666	0.000930322	1.24879	1.005	1.64255	1.5756
META1_1575	Hypothetical proteingene location: 1655298..1655987 of length 690, in frame -3. ProbeLocation: 334-393	0.705008	0.468385	0.873688	0.0109134	1.13417	1.08466	1.1534	1.29452
META1_1576	conserved hypothetical proteingene location: 1655713..1656132 of length 420, in frame 1. ProbeLocation: 205-264	0.0460409	0.0392498	0.889374	0.764316	-1.21844	1.87569	-1.03786	1.04102
META1_1577	conserved hypothetical proteingene location: 1656260..1656514 of length 255, in frame -1. ProbeLocation: 118-177	0.00467994	0.886373	0.416591	0.202973	-1.58397	-1.02528	-1.47869	-1.45263
META1_1578	Hypothetical proteingene location: 1656590..1656736 of length 147, in frame -1. ProbeLocation: 31-90	0.0907365	0.196501	0.325172	0.0198101	1.24262	-1.10626	1.51611	1.4004
META1_1580	diguanylate cyclase/phosphodiesterase with PAS/PAC and GAF sensor domainsgene location: 1657103..1659487 of length 2385, in frame 2. ProbeLocation: 37-96	0.519327	0.751537	0.222485	0.0616046	-1.0483	-1.01677	-1.16743	-1.30411
META1_1581	Hypothetical proteingene location: 1659557..1659931 of length 375, in frame 2. ProbeLocation: 175-234	0.147057	0.0316996	0.0780514	0.0192072	1.1776	1.35675	1.34169	1.37822
META1_1582	putative Methyl-accepting chemotaxis receptor/sensory transducergene location: 1659928..1661673 of length 1746, in frame 1. ProbeLocation: 856-915	0.154559	0.651337	0.434261	0.643279	1.11228	-1.14524	1.27187	1.12903
META1_1583	putative patatin-like phospholipasegene location: 1661739..1662815 of length 1077, in frame -3. ProbeLocation: 40-99	0.0116659	0.209369	3.11222e-05	0.000103603	-1.93596	-1.16236	-5.74429	-5.32581
META1_1584	zinc-containing alcohol dehydrogenasegene location: 1662863..1664041 of length 1179, in frame -1. ProbeLocation: 22-81	0.0276498	0.286702	0.000166211	0.000759186	-1.83468	-1.17532	-12.9289	-16.0471
META1_1586	conserved hypothetical proteingene location: 1665172..1665867 of length 696, in frame -2. ProbeLocation: 43-102	0.0428662	0.152137	0.00571373	0.577022	1.2708	-1.10238	1.25198	1.30249
META1_1587	conserved hypothetical proteingene location: 1665833..1666378 of length 546, in frame -1. ProbeLocation: 43-102	0.622115	0.539026	0.945481	0.956489	-1.13123	1.64247	-1.01349	1.01944
META1_1588	Hypothetical proteingene location: 1666513..1667523 of length 1011, in frame 1. ProbeLocation: 40-99	0.0731095	0.138323	0.00466199	0.000951093	-1.15747	-1.15762	-2.60525	-2.99342
META1_1589	putative diguanylate cyclase (GGDEF domain)gene location: 1667599..1669134 of length 1536, in frame -2. ProbeLocation: 37-96	0.79523	0.967019	0.780177	0.622333	1.3592	1.05784	1.43096	1.47895
META1_1590	SENSORY TRANSDUCTION HISTIDINE KINASEgene location: 1669235..1670713 of length 1479, in frame -1. ProbeLocation: 733-792	0.0400162	0.867107	0.288101	0.00995451	-1.68046	1.03852	-1.56811	-1.876
META1_1591	Response regulator receiver:ATP-binding region, ATPase-like:Histidine kinase A, N-terminal (fragment)gene location: 1670831..1672135 of length 1305, in frame -1. ProbeLocation: 640-699	0.555789	0.422942	0.0534591	0.00987298	1.04938	-1.0856	1.33633	1.5102
META1_1592	Hypothetical proteingene location: 1671925..1673241 of length 1317, in frame -2. ProbeLocation: 646-705	0.0220591	0.188015	0.000694328	0.00494651	1.3226	1.09754	1.7971	1.80151
META1_1593	conserved hypothetical proteingene location: 1673550..1673795 of length 246, in frame 3. ProbeLocation: 34-93	0.496832	0.218153	0.0663946	0.0288815	-1.05688	-1.27267	-1.89562	-1.88141
META1_1596	hypothetical proteingene location: 1674654..1675199 of length 546, in frame -3. ProbeLocation: 256-315	0.287272	0.985317	0.168972	0.104924	1.21314	1.00188	1.46052	1.4916
META1_1597	Hypothetical proteingene location: 1675764..1676150 of length 387, in frame 3. ProbeLocation: 181-240	0.167013	0.0803864	0.0636259	0.0132413	-1.1365	-1.19636	-1.18114	-1.43341
META1_1598	Transcriptional regulator, XRE familygene location: 1676374..1676691 of length 318, in frame 1. ProbeLocation: 46-105	0.861267	0.305442	0.55959	0.914248	1.02384	1.14487	1.06353	-1.01541
META1_1599	conserved hypothetical proteingene location: 1676702..1677418 of length 717, in frame 2. ProbeLocation: 37-96	0.485963	0.497325	0.981733	0.41407	1.04457	1.04568	1.00377	-1.05559
META1_1600	conserved hypothetical proteingene location: 1677545..1678795 of length 1251, in frame 2. ProbeLocation: 40-99	0.398756	0.109558	0.158119	0.529409	1.22772	1.55283	1.35019	1.21674
META1_1601	conserved hypothetical proteingene location: 1678858..1679253 of length 396, in frame 1. ProbeLocation: 184-243	0.646521	0.166107	0.901783	0.888632	-1.10188	1.42161	1.04855	-1.04299
META1_1602	putative patatin-like phospholipasegene location: 1679255..1680286 of length 1032, in frame 2. ProbeLocation: 511-570	0.856691	0.588952	0.984769	0.606551	1.02943	1.13688	1.00676	-1.12955
META1_1603	hypothetical proteingene location: 1680326..1680634 of length 309, in frame 2. ProbeLocation: 148-207	0.791696	0.00943463	0.109946	0.218364	-1.03174	-1.26658	-1.32659	-1.16566
META1_1604	hypothetical proteingene location: 1681011..1681565 of length 555, in frame 3. ProbeLocation: 262-321	5.3666e-05	0.330683	6.82167e-05	0.0098965	1.78007	1.07201	2.01746	1.93116
META1_1605	conserved hypothetical proteingene location: 1681643..1682449 of length 807, in frame -1. ProbeLocation: 388-447	0.321291	0.193325	0.885156	0.304258	-1.12866	1.14247	1.03342	-1.07456
META1_1606	transposase of ISMex19, IS5 family (ORF 2)gene location: 1682523..1682930 of length 408, in frame -3. ProbeLocation: 40-99	0.245573	0.0640298	0.0481932	0.100052	-1.16125	-1.2899	-1.55257	-1.46774
META1_1607	transposase of ISMex19, IS5 family (ORF 1)gene location: 1682900..1683328 of length 429, in frame -1. ProbeLocation: 208-267	0.16296	0.0130119	0.0315953	0.264095	-1.17193	-1.37983	-1.34842	-1.21238
META1_1608	Hypothetical proteingene location: 1683368..1683673 of length 306, in frame -1. ProbeLocation: 142-201	0.101608	0.128484	0.716719	0.689848	1.17759	-1.17917	1.05489	1.0727
META1_1609	conserved hypothetical proteingene location: 1684173..1686575 of length 2403, in frame 3. ProbeLocation: 40-99	0.524152	0.133543	0.0607111	0.0134219	1.08743	-1.18607	1.44807	1.80174
META1_1610	hypothetical proteingene location: 1686579..1688222 of length 1644, in frame 3. ProbeLocation: 808-867	0.127962	0.560215	0.693262	0.0354531	-1.11564	-1.01898	-1.05046	-1.17734
META1_1611	Hypothetical proteingene location: 1688386..1689333 of length 948, in frame 1. ProbeLocation: 25-84	0.364557	0.094537	0.0322964	0.00209333	1.28197	-1.17132	1.56234	2.06193
META1_1612	Hypothetical proteingene location: 1689330..1690175 of length 846, in frame 3. ProbeLocation: 406-465	0.0176199	0.491143	0.000455856	0.0206644	1.37893	1.02147	1.75698	1.85363
META1_1613	conserved hypothetical proteingene location: 1690359..1690559 of length 201, in frame 3. ProbeLocation: 82-141	0.92047	0.317521	0.732887	0.670225	1.0284	-1.24896	1.08435	1.11159
META1_1614	transposase of ISMex1, IS3 family (ORF 2)gene location: 1690656..1691477 of length 822, in frame -3. ProbeLocation: 403-462	0.686265	0.616278	0.335458	0.351507	1.04035	1.05095	1.12406	1.10615
META1_1615	transposase of ISMex1, IS3 family (ORF 1)gene location: 1691501..1691767 of length 267, in frame -1. ProbeLocation: 118-177	0.699625	0.405959	0.867833	0.877332	-1.04525	-1.04626	1.01676	-1.03411
META1_1616	conserved hypothetical proteingene location: 1691926..1692393 of length 468, in frame 1. ProbeLocation: 226-285	0.944945	0.0227601	0.105403	0.144591	1.01105	-1.26886	-1.39691	-1.54784
META1_1617	hypothetical proteingene location: 1692272..1693564 of length 1293, in frame 2. ProbeLocation: 25-84	0.0531098	0.751693	0.00529251	0.00101002	-1.28074	-1.04238	-1.53568	-1.62741
META1_1618	two-component transcriptional regulator, LuxR familygene location: 1693557..1694225 of length 669, in frame 3. ProbeLocation: 322-381	0.781379	0.894059	0.701411	0.10957	1.02589	-1.01882	-1.04757	-1.28073
META1_1619	Esterase/lipase-like protein (fragment)gene location: 1694589..1695182 of length 594, in frame -3. ProbeLocation: 34-93	0.686485	0.424379	0.632205	0.00770984	-1.08397	-1.1321	-1.06737	-1.3854
META1_1621	putative ubiE/COQ5 methyltransferase family enzymegene location: 1695564..1696373 of length 810, in frame -3. ProbeLocation: 274-333	0.105315	0.935674	0.41438	0.599632	1.12758	-1.00427	1.1537	1.04122
META1_1623	hypothetical proteingene location: 1697027..1702840 of length 5814, in frame 2. ProbeLocation: 40-99	0.920845	0.826724	0.304513	0.0939913	-1.00471	1.01439	1.17289	1.27034
META1_1624	putative sensor hybrid histidine kinase with PAS and two responser regulator receiver domainsgene location: 1702837..1704924 of length 2088, in frame 1. ProbeLocation: 43-102	0.82721	0.0601231	0.519165	0.23353	1.04965	1.12396	1.16986	1.36198
META1_1625	conserved hypothetical proteingene location: 1705196..1706068 of length 873, in frame -1. ProbeLocation: 22-81	0.791132	0.0818162	0.730936	0.793151	-1.00758	-1.10122	-1.0445	-1.15231
META1_1626	Transcriptional regulator, LysR familygene location: 1706172..1707065 of length 894, in frame 3. ProbeLocation: 439-498	0.284292	0.249386	0.523864	0.392759	1.08348	-1.12956	1.17455	1.11769
META1_1627	putative bacterial luciferase family oxidoreductasegene location: 1707189..1708235 of length 1047, in frame -3. ProbeLocation: 508-567	0.33384	0.0586343	0.0114969	0.132672	1.15899	-1.1342	1.39773	1.41542
META1_1628	conserved hypothetical protein; putative membrane proteingene location: 1708472..1708870 of length 399, in frame -1. ProbeLocation: 184-243	0.00217977	0.853151	0.069401	0.000746868	1.52181	1.0104	1.85468	1.86601
META1_1629	transcriptional regulator, LysR familygene location: 1708996..1709886 of length 891, in frame 1. ProbeLocation: 292-351	0.0101311	0.4678	0.0184396	0.0710945	1.40113	1.0579	1.26944	1.22536
META1_1630	conserved hypothetical proteingene location: 1709864..1710190 of length 327, in frame -1. ProbeLocation: 157-216	0.652722	0.463984	0.343061	0.750375	1.16996	-1.15286	1.17841	1.10745
META1_1631	transposase of ISMex1, IS3 family (ORF 2)gene location: 1710141..1710962 of length 822, in frame -3. ProbeLocation: 394-453	0.320512	0.102471	0.00171886	0.377704	1.0581	1.07202	1.11092	1.04571
META1_1632	transposase of ISMex1, IS3 family (ORF 1)gene location: 1710986..1711252 of length 267, in frame -1. ProbeLocation: 22-81	0.794816	0.934785	0.695904	0.585784	-1.03218	-1.00898	1.03712	-1.07504
META1_1633	conserved hypothetical proteingene location: 1711639..1712451 of length 813, in frame -2. ProbeLocation: 37-96	0.0827114	0.362495	0.0608083	0.0423594	-1.56564	-1.23265	-1.68311	-2.04485
META1_1634	Basic membrane lipoproteingene location: 1712788..1713861 of length 1074, in frame 1. ProbeLocation: 25-84	0.938708	0.759776	0.838481	0.870022	1.0146	-1.05046	1.07025	-1.05071
META1_1635	Hypothetical proteingene location: 1713938..1714219 of length 282, in frame -1. ProbeLocation: 136-195	0.763799	0.0298115	0.328742	0.119459	1.03916	-1.19452	1.12084	1.20183
META1_1636	hypothetical protein; putative exported proteingene location: 1714291..1714497 of length 207, in frame -2. ProbeLocation: 22-81	0.340629	0.82134	0.153853	0.0098849	-1.16139	1.05222	-1.38566	-3.10501
META1_1637	Peptidase S15gene location: 1714586..1716232 of length 1647, in frame -1. ProbeLocation: 40-99	0.347612	0.828907	0.168586	0.133022	1.19877	-1.02343	1.39429	1.3397
META1_1638	putative creatininase (creatine amidohydrolase)gene location: 1716222..1717043 of length 822, in frame -3. ProbeLocation: 394-453	0.873439	0.608115	0.71586	0.521345	-1.0718	-1.23525	-1.16996	-1.33213
META1_1639	putative Long-chain-fatty-acid--CoA ligase (Long-chain acyl-CoA synthetase) (Acyl-CoA synthetase) (putative fadD)gene location: 1717040..1718599 of length 1560, in frame -1. ProbeLocation: 22-81	0.00439996	0.570219	0.0495959	0.000235776	-1.56381	1.04357	-1.50602	-1.82467
META1_1640	putative NAD(P)H dehydrogenase (quione)gene location: 1718639..1719226 of length 588, in frame -1. ProbeLocation: 28-87	0.0643713	0.477419	0.0374736	0.0173963	1.23597	-1.04239	1.4147	1.38909
META1_1641	conserved hypothetical protein; putative FAD binding domaingene location: 1719223..1720611 of length 1389, in frame -2. ProbeLocation: 457-516	0.514744	0.641535	0.630587	0.686246	1.06793	-1.07761	1.04553	-1.01993
META1_1642	putative 2OG-Fe(II) oxygenase superfamilygene location: 1720613..1721584 of length 972, in frame -1. ProbeLocation: 37-96	0.919256	0.0447365	0.517541	0.793362	1.00701	-1.12597	-1.06969	1.03331
META1_1643	putative ABC transporter protein, periplasmic substrate-binding component precursorgene location: 1721597..1722565 of length 969, in frame -1. ProbeLocation: 469-528	0.69911	0.292518	0.241365	0.310792	-1.03472	1.16309	-1.13162	-1.11421
META1_1644	rieske 2Fe-2S family proteingene location: 1722565..1723638 of length 1074, in frame -2. ProbeLocation: 34-93	0.409958	0.964379	0.548127	0.73598	1.25146	-1.01594	1.37352	1.14689
META1_1645	putative permease component of ABC transportergene location: 1723705..1724499 of length 795, in frame -2. ProbeLocation: 385-444	0.0868632	0.401291	0.35828	0.0272875	-1.38414	-1.02217	-1.26592	-1.56351
META1_1646	putative ATP-binding component of ABC transportergene location: 1724496..1725347 of length 852, in frame -3. ProbeLocation: 409-468	0.0581925	0.184262	0.469267	0.214809	-1.16904	-1.08787	-1.16323	-1.25663
META1_1647	putative ABC transporter protein, periplasmic substrate-binding component precursorgene location: 1725419..1726405 of length 987, in frame -1. ProbeLocation: 31-90	0.403317	0.076985	0.64085	0.170765	1.07568	-1.13277	1.0862	1.15086
META1_1648	putative transcriptional regulator, LysR familygene location: 1726732..1727637 of length 906, in frame 1. ProbeLocation: 445-504	0.889974	0.872589	0.835137	0.608985	-1.00858	-1.06034	-1.05	-1.13856
META1_1649	putative N-isopropylammelide isopropylaminohydrolasegene location: 1727716..1729095 of length 1380, in frame 1. ProbeLocation: 31-90	0.229265	0.340329	0.363471	0.245793	1.12438	1.14801	-1.36434	-1.38413
META1_1650	hypothetical protein; putative exported proteingene location: 1729390..1729638 of length 249, in frame 1. ProbeLocation: 118-177	0.00205623	0.153167	0.00085694	0.000506459	1.99372	1.2271	2.7356	2.67057
META1_1651	hypothetical protein; putative exported proteingene location: 1729900..1730130 of length 231, in frame 1. ProbeLocation: 100-159	0.0742411	0.210966	0.00346703	0.000287913	-1.45906	1.11265	-1.80936	-7.22803
META1_1652	transcriptional regulator, LysR familygene location: 1730313..1731236 of length 924, in frame 3. ProbeLocation: 34-93	0.416296	0.889209	0.505533	0.4185	1.25493	1.0498	1.29887	1.39389
META1_1653	Synonym ygfP,guanine deaminasegene location: 1731250..1732623 of length 1374, in frame -2. ProbeLocation: 673-732	0.42938	0.930408	0.433459	0.459829	1.07225	-1.01033	-1.16519	-1.07094
META1_1654	putative oxidoreductase, molybdopterin-binding subunitgene location: 1732620..1735385 of length 2766, in frame -3. ProbeLocation: 1372-1431	0.0722367	0.247035	0.0383922	0.0695896	-1.19783	-1.11453	-1.15669	-1.15338
META1_1655	putative oxidoreductase, FAD-binding subunitgene location: 1735382..1736197 of length 816, in frame -1. ProbeLocation: 22-81	0.0565434	0.495791	0.694999	0.0536735	1.06047	-1.09476	1.05859	1.09066
META1_1656	conserved hypothetical protein; putative exported proteingene location: 1736339..1737328 of length 990, in frame -1. ProbeLocation: 478-537	0.647057	0.529154	0.381773	0.721385	1.07224	-1.11658	1.15152	1.07262
META1_1657	ATP-binding protein of ABC family transportergene location: 1737445..1738410 of length 966, in frame -2. ProbeLocation: 475-534	0.0710693	0.243472	0.0767804	0.0386645	1.38944	1.26282	1.67431	1.59087
META1_1658	ABC family transporter permease proteingene location: 1738407..1739312 of length 906, in frame -3. ProbeLocation: 40-99	0.678568	0.445033	0.241267	0.373399	1.14051	-1.08624	1.25547	1.31869
META1_1659	ABC family transporter substrate-binding proteingene location: 1739302..1740156 of length 855, in frame -2. ProbeLocation: 418-477	0.248903	0.287734	0.573268	0.102816	1.21368	1.16676	1.35336	1.38651
META1_1660	flavin reductase domain protein, FMN-bindinggene location: 1740363..1740968 of length 606, in frame -3. ProbeLocation: 289-348	0.215537	0.316968	0.10099	0.0263121	-1.32737	-1.19217	-1.48508	-1.8228
META1_1661	putative enzyme of alternative pyrimidine degradation pathway, putative alpha/beta hydrolasegene location: 1740999..1741781 of length 783, in frame -3. ProbeLocation: 22-81	0.696165	0.00789867	0.0257129	0.0344503	-1.02777	-1.22102	-1.27039	-1.15216
META1_1662	enzyme of alternative pyrimidine degradation pathwaygene location: 1741786..1742178 of length 393, in frame -2. ProbeLocation: 25-84	0.424906	0.749138	0.127964	0.0960743	-1.08529	-1.02692	-1.29705	-1.30976
META1_1663	enzyme of alternative pyrimidine degradation pathwaygene location: 1742191..1742937 of length 747, in frame -2. ProbeLocation: 355-414	0.0328573	0.22368	0.225529	0.0108202	1.12703	-1.15731	-1.2542	-1.36522
META1_1664	putative luciferase family protein, putative flavin-dependent oxidoreductasegene location: 1742937..1744031 of length 1095, in frame -3. ProbeLocation: 1033-1092	0.549407	0.293686	0.175696	0.0562218	1.06644	-1.15206	-1.42618	-1.96587
META1_1665	putative transcriptional regulator, TetR/AcrR familygene location: 1744269..1744910 of length 642, in frame -3. ProbeLocation: 313-372	0.71092	0.945055	0.909421	0.353036	1.03732	1.01241	1.02288	1.10447
META1_1666	Synonym glxA2, ybbT,ureidoglycolate hydrolasegene location: 1745038..1745535 of length 498, in frame -2. ProbeLocation: 238-297	0.165181	0.529766	0.348758	0.271612	-1.05682	1.03023	-1.09761	-1.13601
META1_1667	conserved hypothetical proteingene location: 1745532..1746371 of length 840, in frame -3. ProbeLocation: 46-105	0.16736	0.35321	0.398273	0.573858	1.10087	-1.03754	1.04959	1.07294
META1_1668	conserved hypothetical protein; putative membrane proteingene location: 1746410..1747660 of length 1251, in frame -1. ProbeLocation: 28-87	0.0474298	0.407841	0.489223	0.899045	1.26603	-1.064	1.13013	-1.0068
META1_1669	Transcriptional regulator, LysR familygene location: 1747795..1748727 of length 933, in frame 1. ProbeLocation: 22-81	0.696134	0.668366	0.732481	0.396143	-1.01564	-1.01781	-1.02681	1.05582
META1_1670	conserved hypothetical protein; putative xylanase/chitin deacetylase domaingene location: 1748758..1750170 of length 1413, in frame -2. ProbeLocation: 691-750	0.0389614	0.591385	0.533686	0.132709	1.1387	-1.04807	1.09916	1.26571
META1_1671	Conserved hypothetical proteingene location: 1750407..1750802 of length 396, in frame 3. ProbeLocation: 28-87	0.345027	0.828835	0.247217	0.43819	1.11278	1.02816	1.11119	1.18742
META1_1673	conserved hypothetical proteingene location: 1751608..1752600 of length 993, in frame 1. ProbeLocation: 490-549	0.636525	0.00482508	0.0221278	0.00171035	-1.08012	-1.14123	-1.8434	-1.84898
META1_1674	conserved hypothetical proteingene location: 1752849..1753832 of length 984, in frame 3. ProbeLocation: 475-534	0.194665	0.442289	0.0256005	0.0159587	-1.20511	-1.16562	-2.11673	-2.36886
META1_1675	putative diguanylate cyclase with GGDEF motif; putative membrane proteingene location: 1753979..1755232 of length 1254, in frame 2. ProbeLocation: 613-672	0.193464	0.765175	0.120683	0.0225094	1.09655	-1.02923	-1.57082	-1.69274
META1_1676	putative outer membrane protein, OmpW familygene location: 1755459..1756139 of length 681, in frame 3. ProbeLocation: 325-384	0.0253944	0.664612	0.919809	0.345527	1.17619	-1.03387	1.03156	1.14744
META1_1677	transposase of ISMex2, IS481 familygene location: 1756559..1757461 of length 903, in frame 2. ProbeLocation: 436-495	0.00206356	0.460908	0.0314534	0.106478	1.27694	-1.08761	1.34195	1.3579
META1_1678	hypothetical proteingene location: 1757458..1757820 of length 363, in frame -2. ProbeLocation: 166-225	0.534228	0.376615	0.363205	0.535536	-1.13624	-1.13931	-1.07312	1.10767
META1_1679	hypothetical proteingene location: 1757962..1758153 of length 192, in frame 1. ProbeLocation: 79-138	0.564748	0.222833	0.00107333	0.000718523	1.09921	-1.20743	-10.7252	-32.9958
META1_1680	hypothetical proteingene location: 1758569..1758865 of length 297, in frame 2. ProbeLocation: 139-198	0.0607026	0.248961	0.00776767	0.0961107	1.45822	-1.19224	1.85228	1.52938
META1_1682	gamma-glutamyltranspeptidasegene location: 1759543..1761375 of length 1833, in frame 1. ProbeLocation: 1771-1830	0.144949	0.585418	0.262409	0.614308	-1.17122	1.05084	-1.11476	-1.05189
META1_1683	putative aminoglycoside phosphotransferasegene location: 1761372..1762298 of length 927, in frame -3. ProbeLocation: 454-513	0.669449	0.549618	0.816001	0.06079	-1.03941	1.07755	1.03631	1.14258
META1_1685	putative 1-acylglycerol-3-phosphate O-acyltransferase (plsC)gene location: 1762730..1763521 of length 792, in frame 2. ProbeLocation: 37-96	0.825411	0.548662	0.142884	0.0294234	1.0311	-1.06899	1.57411	1.87747
META1_1686	protein of unknown functiongene location: 1763525..1763701 of length 177, in frame -1. ProbeLocation: 40-99	0.310209	0.196521	0.440298	0.0594476	1.0859	-1.16312	1.12941	1.27427
META1_1687	Conserved hypothetical proteingene location: 1763702..1764010 of length 309, in frame -1. ProbeLocation: 145-204	0.536068	0.806676	0.969813	0.63174	-1.23429	1.08427	1.07802	-1.15541
META1_1688	MetW (putative cysthationine synthase)gene location: 1764028..1764717 of length 690, in frame -2. ProbeLocation: 43-102	0.0174485	0.569767	0.125033	0.00381365	1.17919	-1.01588	1.23066	1.42396
META1_1689	homoserine O-acetyltransferasegene location: 1764724..1765941 of length 1218, in frame -2. ProbeLocation: 1153-1212	0.0280908	0.0176372	0.054446	0.0255842	1.36119	1.47924	1.66261	1.73106
META1_1690	Synonym yeaA,methionine sulfoxide reductase (Peptide- methionine (R)-S-oxide reductase)gene location: 1766344..1766847 of length 504, in frame 1. ProbeLocation: 235-294	0.181058	0.803625	0.0622729	0.0845635	1.24548	1.03921	1.33316	1.32693
META1_1692	bacterioferritin, an iron storage homoproteingene location: 1767643..1768140 of length 498, in frame -2. ProbeLocation: 25-84	0.00881187	0.647912	0.0150598	0.0232888	-1.63096	-1.06657	-1.5217	-1.40687
META1_1693	conserved hypothetical proteingene location: 1768181..1768546 of length 366, in frame -1. ProbeLocation: 298-357	0.742971	0.583894	0.701704	0.24356	1.06353	-1.09402	-1.07337	-1.23432
META1_1694	conserved hypothetical proteingene location: 1768813..1769676 of length 864, in frame -2. ProbeLocation: 31-90	0.684681	0.595955	0.298383	0.638528	1.09553	1.12219	1.19421	1.08472
META1_1695	Exopolysaccharide biosynthesis proteingene location: 1769790..1770890 of length 1101, in frame -3. ProbeLocation: 25-84	0.644102	0.908329	0.750176	0.64807	1.11821	1.04261	1.14836	1.18042
META1_1696	hypothetical protein; putative exported proteingene location: 1771061..1771771 of length 711, in frame 2. ProbeLocation: 343-402	3.19672e-05	0.847469	7.87766e-05	8.87028e-05	-4.97539	-1.02486	-10.842	-12.8775
META1_1697	Conserved hypothetical proteingene location: 1772047..1773183 of length 1137, in frame -2. ProbeLocation: 40-99	0.0161469	0.341856	0.0527208	0.0375785	-1.23795	-1.09057	-1.29376	-1.21257
META1_1698	hypothetical proteingene location: 1773350..1773871 of length 522, in frame 2. ProbeLocation: 256-315	0.567672	0.701332	0.458256	0.49769	-1.25798	-1.14524	-1.34574	-1.19324
META1_1699	hypothetical protein; putative exported proteingene location: 1773946..1774128 of length 183, in frame -2. ProbeLocation: 85-144	0.219297	0.302101	0.0065027	0.00580437	1.17584	1.10642	1.60241	2.05441
META1_16S_1	ribosomal RNA 16Sgene location: 1255267..1256715 of length 1449, in frame -1. ProbeLocation: 40-99	0.128655	0.362001	0.0595737	0.0570885	3.9903	2.22077	4.73957	4.91267
META1_16S_2	ribosomal RNA 16Sgene location: 1232908..1234356 of length 1449, in frame -1. ProbeLocation: 37-96	0.121768	0.359586	0.0660151	0.0607484	3.80667	2.27899	4.60193	5.04058
META1_16S_3	ribosomal RNA 16Sgene location: 817876..819324 of length 1449, in frame -1. ProbeLocation: 31-90	0.119343	0.375544	0.0735273	0.0914154	3.868	2.18443	4.5709	4.72669
META1_16S_4	ribosomal RNA 16Sgene location: 605699..607147 of length 1449, in frame -1. ProbeLocation: 715-774	0.106093	0.366244	0.0631198	0.0701253	3.95352	2.12097	4.32314	4.49427
META1_16S_5	ribosomal RNA 16Sgene location: 432465..433913 of length 1449, in frame -1. ProbeLocation: 709-768	0.0822573	0.276933	0.071919	0.0555306	3.94449	2.25058	4.31241	5.04105
META1_1700	50S ribosomal subunit protein L33gene location: 1774371..1774538 of length 168, in frame -3. ProbeLocation: 73-132	0.0424912	0.733653	0.00125866	6.46907e-05	1.40207	-1.04504	2.97227	3.77078
META1_1701	3-methyl-2-oxobutanoate hydroxymethyltransferase, pantothenate biosynthetic processgene location: 1774692..1775516 of length 825, in frame -3. ProbeLocation: 400-459	0.124342	0.335901	0.0437636	0.0012685	1.17225	-1.08203	1.65527	1.92193
META1_1702	thioredoxin-relatedgene location: 1775943..1776338 of length 396, in frame -3. ProbeLocation: 40-99	0.711118	0.466568	0.220479	0.0569151	1.02995	1.06984	1.07794	1.17365
META1_1703	conserved hypothetical protein; putative exported proteingene location: 1776369..1776956 of length 588, in frame -3. ProbeLocation: 46-105	0.844996	0.990276	0.864141	0.725506	-1.07677	1.00562	-1.0791	-1.16437
META1_1704	conserved hypothetical protein; putative exported proteingene location: 1776974..1777789 of length 816, in frame -1. ProbeLocation: 751-810	0.0634891	0.202271	0.194752	0.470959	-1.15578	-1.16189	-1.14674	-1.08875
META1_1705	Putative metallo-hydrolase/oxidoreductasegene location: 1777831..1778763 of length 933, in frame -2. ProbeLocation: 34-93	0.129618	0.269481	0.00121723	0.0418349	-1.46664	-1.40791	-2.15478	-2.51448
META1_1706	Transcriptional regulator, TetR familygene location: 1778946..1779524 of length 579, in frame 3. ProbeLocation: 283-342	0.0763226	0.506508	0.0892031	0.00612804	1.12265	-1.10305	1.24394	1.3996
META1_1707	putative nucleotidyltransferasegene location: 1779551..1779847 of length 297, in frame 2. ProbeLocation: 139-198	0.0781474	0.674947	0.0204136	0.00278127	1.32022	-1.05772	1.65676	1.95561
META1_1708	conserved hypothetical proteingene location: 1779847..1780221 of length 375, in frame 1. ProbeLocation: 175-234	0.36129	0.0602235	0.790983	0.267156	-1.08079	-1.10087	-1.03755	-1.10621
META1_1709	putative GTPase, putative CobW-like cobalamin biosynthesis proteingene location: 1780264..1781250 of length 987, in frame 1. ProbeLocation: 484-543	0.00204144	0.139637	0.00379094	0.000257204	1.61326	1.08114	1.92846	1.83794
META1_1711	conserved hypothetical proteingene location: 1781704..1781955 of length 252, in frame -2. ProbeLocation: 112-171	0.292317	0.438962	0.153874	0.0719148	-1.11915	-1.10613	-1.26763	-1.24642
META1_1712	conserved hypothetical protein; putative membrane proteingene location: 1782543..1783970 of length 1428, in frame 3. ProbeLocation: 700-759	0.106491	0.342116	0.11479	0.301039	-1.4512	-1.24697	-1.35028	-1.30343
META1_1713	hypothetical proteingene location: 1783967..1787344 of length 3378, in frame 2. ProbeLocation: 1135-1194	0.507233	0.156685	0.986925	0.849269	-1.06778	-1.14183	-1.00079	1.02752
META1_1714	conserved hypothetical proteingene location: 1787445..1788893 of length 1449, in frame 3. ProbeLocation: 37-96	0.0530972	0.141944	0.0582951	0.00343054	1.27776	1.16121	1.41551	1.55969
META1_1715	conserved hypothetical protein, putative membrane proteingene location: 1788890..1789912 of length 1023, in frame 2. ProbeLocation: 505-564	0.894149	0.966037	0.704976	0.461707	1.02116	1.00636	1.05641	1.17026
META1_1716	hypothetical protein; putative exported proteingene location: 1790031..1790417 of length 387, in frame -3. ProbeLocation: 187-246	0.00946614	0.883203	0.000369005	0.00072212	-2.51179	-1.00862	-4.94585	-6.35578
META1_1717	conserved hypothetical proteingene location: 1790626..1791177 of length 552, in frame -2. ProbeLocation: 268-327	0.539954	0.233773	0.724437	0.934101	-1.21464	-1.47587	-1.11499	1.02974
META1_1718	diaminopimelate decarboxylasegene location: 1791248..1792516 of length 1269, in frame -1. ProbeLocation: 28-87	0.0106471	0.747376	0.00120819	0.000703005	1.65692	-1.01824	2.63134	3.0394
META1_1719	hypothetical protein; putative exported proteingene location: 1792716..1793066 of length 351, in frame -3. ProbeLocation: 157-216	0.00364122	0.934183	0.00282999	2.61587e-05	1.58364	1.02799	2.44089	2.83155
META1_1720	hypothetical proteingene location: 1793219..1793497 of length 279, in frame -1. ProbeLocation: 133-192	0.0282544	0.957522	0.00222211	0.00309737	1.63	1.0121	2.66475	3.69227
META1_1721	hypothetical proteingene location: 1793688..1794410 of length 723, in frame -3. ProbeLocation: 346-405	0.0579802	0.511392	0.118173	0.000106553	1.21777	1.05568	1.54384	1.59543
META1_1722	conserved hypothetical proteingene location: 1794620..1795237 of length 618, in frame -1. ProbeLocation: 304-363	0.601441	0.941016	0.319912	0.712889	1.04553	1.01628	1.07486	1.05508
META1_1724	putative glycosyl transferase, group 1gene location: 1796370..1797446 of length 1077, in frame -3. ProbeLocation: 532-591	0.904313	0.884289	0.41619	0.196657	1.08807	1.17444	-1.16577	1.61172
META1_1725	Conserved hypothetical proteingene location: 1797479..1798291 of length 813, in frame -1. ProbeLocation: 394-453	0.318834	0.0979928	0.00397679	0.0484257	-1.12428	-1.24861	-1.27349	-1.44545
META1_1727	Hydroxypyruvate reductase, NAD(P)H-dependent.gene location: 1800430..1801374 of length 945, in frame 1. ProbeLocation: 880-939	2.8127e-05	0.850616	0.0396032	0.0122095	1.64298	1.00814	-1.34846	-1.45141
META1_1728	NADP-dependent methylene-tetrahydromethanopterin/methylene-tetrahydrofolate dehydrogenasegene location: 1801518..1802384 of length 867, in frame 3. ProbeLocation: 805-864	0.229872	0.834394	0.641088	0.514488	1.24221	-1.04562	-1.13258	-1.1497
META1_1729	methenyl tetrahydrofolate cyclohydrolasegene location: 1802478..1803104 of length 627, in frame 3. ProbeLocation: 559-618	0.000577487	0.551357	0.15325	0.254184	1.36003	-1.01677	1.15258	1.10428
META1_1730	Malate thiokinase, large subunitgene location: 1803549..1804721 of length 1173, in frame 3. ProbeLocation: 1108-1167	0.00308944	0.0511801	0.00364862	0.00152788	2.0357	-1.12684	2.09427	2.38809
META1_1731	Malate thiokinase, small subunitgene location: 1804744..1805634 of length 891, in frame 1. ProbeLocation: 829-888	0.0042519	0.575666	0.000869251	0.00111135	2.00533	-1.03411	2.14658	2.41853
META1_1732	phosphoenolpyruvate carboxylasegene location: 1805834..1808602 of length 2769, in frame 2. ProbeLocation: 43-102	0.00287809	0.463114	0.0457028	0.00901482	1.51229	-1.07419	1.4247	1.66916
META1_1733	malyl-CoA lyase/beta-methylmalyl-CoA lyasegene location: 1808790..1809764 of length 975, in frame 3. ProbeLocation: 337-396	0.0131139	0.141036	0.0169335	0.00478795	1.66368	-1.09794	2.02469	2.21819
META1_1734	conserved hypothetical proteingene location: 1809834..1810400 of length 567, in frame -3. ProbeLocation: 505-564	0.353301	0.928548	0.0550225	0.0357061	-1.09341	1.04201	-1.49701	-1.46543
META1_1735	putative carboxymethylenebutenolidase precursor (dienelactone hydrolase) (tat pathway signal)gene location: 1810696..1811571 of length 876, in frame 1. ProbeLocation: 430-489	0.0212624	0.173374	0.000119572	0.000428768	-1.1912	-1.13749	-2.93386	-4.04901
META1_1736	putative transcriptional coactivator/pterin dehydratasegene location: 1811579..1811956 of length 378, in frame -1. ProbeLocation: 175-234	0.0569618	0.0682558	0.0176316	0.0205498	1.29622	-1.19278	1.47143	1.34843
META1_1737	ABC transporter substrate binding protein (subunit A).gene location: 1812183..1813178 of length 996, in frame 3. ProbeLocation: 484-543	0.62856	0.941346	0.992754	0.769034	-1.08529	-1.0119	1.00581	-1.0561
META1_1738	ABC transporter permease component (subunit B)gene location: 1813218..1813952 of length 735, in frame 3. ProbeLocation: 28-87	0.041351	0.533827	0.472	0.152381	1.1796	1.08577	1.25338	1.16085
META1_1739	ABC transporter ATP-binding protein (subunit C)gene location: 1813933..1814706 of length 774, in frame 1. ProbeLocation: 43-102	0.0863551	0.814483	0.309809	0.02361	1.08535	-1.02694	1.10205	1.215
META1_1741	Cytochrome cgene location: 1817412..1817963 of length 552, in frame 3. ProbeLocation: 196-255	0.0390381	0.398904	0.318219	0.0295627	1.10939	-1.12903	1.33021	1.34198
META1_1742	conserved exported of unknown functiongene location: 1817963..1818817 of length 855, in frame 2. ProbeLocation: 289-348	0.542804	0.722272	0.129816	0.0377042	-1.03983	-1.04823	1.43344	1.42687
META1_1743	2-amino-4-hydroxy-6-hydroxymethyldihydropteridine pyrophosphokinase (7,8-dihydro-6-hydroxymethylpterin-pyrophosphokinase, 6-hydroxymethyl-7,8-dihydropterin pyrophosphokinase, PPPK)gene location: 1818864..1819340 of length 477, in frame -3. ProbeLocation:	0.0955365	0.0197367	0.0365452	0.0160321	1.14557	-1.13539	1.17361	1.30226
META1_1744	dihydroneopterin aldolasegene location: 1819337..1819729 of length 393, in frame -1. ProbeLocation: 127-186	0.0739972	0.196289	0.213578	0.0426493	1.11412	-1.09079	1.16635	1.26523
META1_1745	Synonym dhpS,7,8-dihydropteroate synthase (dihydropteroate synthase (DHPS), dihydropteroate pyrophosphorylase)gene location: 1819722..1820591 of length 870, in frame -3. ProbeLocation: 295-354	0.0728613	0.876038	0.0950997	0.0118375	1.20718	-1.00913	1.41567	1.60761
META1_1746	Orf3, putative exported proteingene location: 1820686..1821051 of length 366, in frame -2. ProbeLocation: 169-228	0.00566189	0.0446818	0.0871904	0.00230902	1.28839	1.07699	1.38911	1.42188
META1_1747	Orf4gene location: 1821032..1821766 of length 735, in frame -1. ProbeLocation: 355-414	7.82668e-05	0.00369706	0.0245985	0.000860038	1.4503	1.15561	1.56518	1.59068
META1_1748	Pyrroloquinoline quinone (PQQ) biosynthesis protein E.gene location: 1821763..1822887 of length 1125, in frame -2. ProbeLocation: 34-93	0.00048876	0.620627	0.0118028	0.00496013	1.24084	1.0175	1.15302	1.25105
META1_1749	bifunctional coenzyme pyrroloquinoline quinone (PQQ) biosynthesis protein pyrroloquinoline-quinone synthase/PQQ synthesis protein Dgene location: 1822914..1824032 of length 1119, in frame -3. ProbeLocation: 25-84	0.0146016	0.426267	0.0643452	0.0243765	1.45005	1.04554	1.30034	1.42378
META1_1750	Pyrroloquinoline quinone (PQQ) biosynthesis protein Bgene location: 1824199..1824891 of length 693, in frame -2. ProbeLocation: 241-300	0.197861	0.705063	0.151079	0.0670701	1.08998	1.04055	1.3206	1.34799
META1_1752	two-component transcriptional regulator, response regulatorgene location: 1825570..1826277 of length 708, in frame -2. ProbeLocation: 646-705	0.0423411	0.410126	0.0124112	0.0789126	1.31213	1.084	1.46219	1.31677
META1_1753	two-component transcriptional regulator, sensor kinasegene location: 1826274..1827911 of length 1638, in frame -3. ProbeLocation: 556-615	0.464811	0.760386	0.969639	0.793715	-1.11952	-1.04756	1.00802	-1.04665
META1_1754	Conserved hypothetical proteingene location: 1828020..1828226 of length 207, in frame -3. ProbeLocation: 31-90	0.707201	0.0808538	0.461996	0.338705	1.02661	-1.1676	-1.10492	1.06053
META1_1755	formyltransferase/hydrolase complex Fhc subunit Cgene location: 1828374..1829171 of length 798, in frame -3. ProbeLocation: 34-93	0.6977	0.421876	0.593038	0.312641	1.0511	-1.10365	1.07864	1.17502
META1_1756	formyltransferase/hydrolase complex Fhc subunit Dgene location: 1829168..1830103 of length 936, in frame -1. ProbeLocation: 307-366	0.389125	0.552262	0.112565	0.272939	-1.03849	-1.05014	1.25009	1.08603
META1_1757	formyltransferase/hydrolase complex Fhc subunit Agene location: 1830129..1831775 of length 1647, in frame -3. ProbeLocation: 22-81	0.346386	0.596077	0.172485	0.03985	1.1704	-1.08633	1.51561	1.73144
META1_1758	Formyltransferase/hydrolase complex Fhc subunit Bgene location: 1831769..1832857 of length 1089, in frame -1. ProbeLocation: 25-84	0.259658	0.958016	0.0616457	0.000290844	1.12195	1.02018	1.48382	1.81393
META1_1760	ribofuranosylaminobenzene 5'-phosphate (RFAP) synthasegene location: 1833286..1834284 of length 999, in frame 1. ProbeLocation: 34-93	0.759074	0.522793	0.399091	0.0323197	1.02585	1.06366	1.35638	1.54146
META1_1761	NAD(P)-dependent methylene tetrahydromethanopterin dehydrogenasegene location: 1834395..1835288 of length 894, in frame 3. ProbeLocation: 37-96	0.361375	0.86295	0.0029069	0.00393181	1.1499	-1.02919	1.83427	2.0427
META1_1762	Involved in tetrahydromethanopterin C1 transfer. Essential for formaldehyde oxidation.gene location: 1835399..1836523 of length 1125, in frame 2. ProbeLocation: 1060-1119	0.873319	0.935083	0.475016	0.309571	-1.0114	-1.01287	1.172	1.21978
META1_1763	N(5),N(10)-methenyltetrahydromethanopterin cyclohydrolase (methenyl-H4MPT cyclohydrolase)gene location: 1836453..1837424 of length 972, in frame 3. ProbeLocation: 325-384	0.0098314	0.847614	0.00825014	0.00140996	1.36862	-1.00608	2.13731	2.68204
META1_1764	Orf5. Involved in biosynthesis of tetrahydromethanopterin. Essential for formaldehyde oxidation.gene location: 1837700..1838614 of length 915, in frame 2. ProbeLocation: 28-87	0.864103	0.766548	0.587523	0.634938	-1.03523	-1.06312	-1.15323	-1.10017
META1_1765	Orf7. Involved in tetrahydromethanopterin-linked formaldehyde oxidation.gene location: 1838611..1839480 of length 870, in frame 1. ProbeLocation: 43-102	0.0400743	0.204626	0.166558	0.0142991	1.18039	1.04091	1.4546	1.57553
META1_1767	Involved in tetrahydromethanopterin-linked formaldehyde oxidation.gene location: 1840379..1841032 of length 654, in frame -1. ProbeLocation: 22-81	0.882685	0.144016	0.411271	0.0792577	-1.02792	-1.25135	1.18291	1.37141
META1_1768	Orf9, involved in biosynthesis of tetrahydromethanopterin. Essential for formaldehyde oxidation.gene location: 1841078..1842112 of length 1035, in frame 2. ProbeLocation: 970-1029	0.0125848	0.07739	0.00992107	0.000965042	-1.34539	-1.13497	-1.44374	-1.7616
META1_1770	conserved protein of unknown function, homolog of MxaEgene location: 1842368..1843468 of length 1101, in frame -1. ProbeLocation: 364-423	0.0245125	0.264165	0.0690653	0.0122594	1.07332	-1.03323	-1.25815	-1.23757
META1_1771	conserved exported protein of unknown function, homolog of mxaDgene location: 1843600..1844130 of length 531, in frame -2. ProbeLocation: 25-84	0.0268659	0.222916	0.465249	0.372893	1.38481	-1.12066	1.12357	1.10198
META1_1772	Conserved hypothetical protein, homolog of MxaD.gene location: 1844197..1844751 of length 555, in frame -2. ProbeLocation: 34-93	0.348129	0.651268	0.0431506	0.159539	1.11721	-1.02217	-1.22517	-1.14091
META1_1773	Orf19. Involved in biosynthesis of tetrahydromethanopterin. Essential for formaldehyde oxidation.gene location: 1844772..1845368 of length 597, in frame -3. ProbeLocation: 199-258	0.439239	0.828341	0.0138669	0.00439482	1.03976	1.00838	-1.19654	-1.22724
META1_1774	Orf20. Involved in biosynthesis of tetrahydromethanopterin. Essential for formaldehyde oxidation.gene location: 1845426..1847000 of length 1575, in frame -3. ProbeLocation: 34-93	0.0696125	0.0952863	0.0493831	0.0184101	1.04198	1.06673	-1.26143	-1.28196
META1_1775	Orf21. Involved in biosynthesis of tetrahydromethanopterin. Essential for formaldehyde oxidation.gene location: 1846997..1847620 of length 624, in frame -1. ProbeLocation: 214-273	0.0222838	0.832903	0.362393	0.274815	-1.09974	1.01118	-1.33743	-1.11818
META1_1776	Orf22. Involved in biosynthesis of tetrahydromethanopterin. Essential for formaldehyde oxidation.gene location: 1847617..1848327 of length 711, in frame -2. ProbeLocation: 40-99	0.0198002	0.411689	0.231349	0.000859874	-1.16665	-1.13978	-1.31152	-1.40669
META1_1777	conserved hypothetical protein; putative exported proteingene location: 1848373..1848906 of length 534, in frame -2. ProbeLocation: 28-87	0.116441	0.0952638	0.000173707	4.61126e-05	1.12716	1.10423	-3.14262	-4.26329
META1_1778	conserved hypothetical protein; putative exported proteingene location: 1849138..1850406 of length 1269, in frame 1. ProbeLocation: 37-96	0.136837	0.983827	0.443923	0.519504	1.13665	-1.00079	1.21238	1.08431
META1_1779	conserved hypothetical protein; putative exported proteingene location: 1850573..1851559 of length 987, in frame 2. ProbeLocation: 46-105	0.784714	0.607694	0.104141	0.099174	-1.01762	-1.03108	-1.21175	-1.32372
META1_1780	conserved hypothetical protein; putative exported proteingene location: 1851651..1852085 of length 435, in frame 3. ProbeLocation: 205-264	0.0018985	0.306648	0.0225582	0.00264108	-1.89438	-1.16195	-1.85093	-2.53076
META1_1781	conserved hypothetical protein; putative exported proteingene location: 1852099..1852377 of length 279, in frame 1. ProbeLocation: 133-192	0.0152694	0.282676	0.0175353	0.0239647	1.1957	1.0828	1.15531	1.25688
META1_1782	putative ABC transporter, ATPasegene location: 1852374..1853123 of length 750, in frame 3. ProbeLocation: 43-102	0.262742	0.674018	0.633969	0.138875	1.08971	-1.02883	1.19419	1.22446
META1_1783	conserved hypothetical protein; putative membrane proteingene location: 1853120..1854013 of length 894, in frame 2. ProbeLocation: 433-492	0.145008	0.77045	0.256338	0.712312	1.12399	1.04256	1.13262	1.04844
META1_1784	conserved hypothetical protein; putative exported proteingene location: 1854024..1854653 of length 630, in frame 3. ProbeLocation: 22-81	0.65298	0.726641	0.365828	0.609708	1.04088	1.03814	-1.05827	-1.03186
META1_1785	putative TonB-dependent receptor:IMP dehydrogenase/GMP reductase precursorgene location: 1855201..1857720 of length 2520, in frame 1. ProbeLocation: 2458-2517	0.588887	0.472498	0.0212488	0.00466725	1.07555	-1.08902	1.55541	1.94553
META1_1786	conserved hypothetical protein; putative exported proteingene location: 1858038..1858439 of length 402, in frame 3. ProbeLocation: 193-252	0.456634	0.702813	0.0754892	0.000277701	1.05522	1.02887	1.46428	1.37091
META1_1787	hypothetical protein; putative exported proteingene location: 1858642..1859001 of length 360, in frame 1. ProbeLocation: 166-225	0.0158793	0.653909	0.000675693	0.00042441	-1.58589	1.07389	-5.69082	-5.78033
META1_1788	putative glycosyl transferasegene location: 1859105..1860661 of length 1557, in frame -1. ProbeLocation: 34-93	0.0115082	0.0998688	0.000450703	0.00772985	-1.48284	-1.25999	-1.67013	-1.57943
META1_1789	glycosyl transferasegene location: 1860793..1862052 of length 1260, in frame -2. ProbeLocation: 619-678	0.0199499	0.0872631	0.00917522	0.0155715	-1.60475	-1.33668	-1.83998	-1.79656
META1_1790	putative polysaccharide export proteingene location: 1862225..1862803 of length 579, in frame -1. ProbeLocation: 34-93	0.396542	0.692488	0.732137	0.704932	-1.05388	-1.05798	-1.16954	-1.05442
META1_1791	putative succinoglycan biosynthesis transport protein exoPgene location: 1863025..1865439 of length 2415, in frame 1. ProbeLocation: 37-96	0.382396	0.530564	0.187554	0.257139	-1.33072	-1.23448	-1.65937	-1.7059
META1_1792	hypothetical protein; putative exported proteingene location: 1865476..1865610 of length 135, in frame -2. ProbeLocation: 34-93	0.00052309	0.0265235	0.00828699	0.00288789	1.54697	-1.13225	1.79196	1.96444
META1_1793	UPF0133 proteingene location: 1865993..1866316 of length 324, in frame -1. ProbeLocation: 40-99	0.000528165	0.208485	0.00121789	9.60107e-05	1.90642	1.09974	2.1612	2.14994
META1_1794	Synonym dnaZ,DNA polymerase III, tau and gamma subunitsgene location: 1866406..1868286 of length 1881, in frame -2. ProbeLocation: 28-87	0.0164329	0.252333	0.0037632	0.00177461	1.23983	1.06831	1.66697	1.807
META1_1795	hypothetical protein; putative exported proteingene location: 1868543..1869031 of length 489, in frame 2. ProbeLocation: 238-297	0.0770235	0.696392	0.340291	0.173892	1.18648	1.03091	1.18487	1.19929
META1_1796	conserved hypothetical protein; putative exported proteingene location: 1869066..1869326 of length 261, in frame -3. ProbeLocation: 31-90	0.167571	0.0406371	0.00120623	0.00551584	1.22538	-1.52539	-2.89689	-2.544
META1_1797	island insertion determinant, chelatase familygene location: 1869476..1871014 of length 1539, in frame 2. ProbeLocation: 763-822	0.862723	0.923916	0.884718	0.866687	-1.03951	-1.01776	-1.04798	-1.047
META1_1798	putative glutathione S-transferasegene location: 1871313..1871921 of length 609, in frame 3. ProbeLocation: 208-267	0.438258	0.671234	0.0698511	0.30909	1.0778	-1.06911	1.43441	1.3185
META1_1799	conserved hypothetical proteingene location: 1872099..1873295 of length 1197, in frame 3. ProbeLocation: 592-651	0.071871	0.926404	0.226515	0.69839	1.20566	1.00999	1.41663	1.08043
META1_1800	putative sensor and regulator, histidine kinase and CheY-like receiver domainsgene location: 1873327..1874670 of length 1344, in frame 1. ProbeLocation: 22-81	0.077504	0.89443	0.00864196	0.0155898	1.14624	-1.00483	1.295	1.33181
META1_1801	hypothetical protein; putative exported proteingene location: 1874693..1875016 of length 324, in frame -1. ProbeLocation: 157-216	0.0118232	0.590287	0.0304001	0.00328949	-1.89289	1.08571	-2.11818	-2.09397
META1_1802	transglutaminase family protein cysteine peptidase precursorgene location: 1875344..1876012 of length 669, in frame -1. ProbeLocation: 34-93	0.790302	0.209677	0.306536	0.22248	-1.03088	1.08703	1.12761	1.15866
META1_1803	thioesterase/thiol ester dehydrase-isomerase domain proteingene location: 1876256..1876675 of length 420, in frame 2. ProbeLocation: 202-261	0.00228458	0.00989898	2.20352e-05	0.00509802	1.47163	-1.0992	1.72932	1.8107
META1_1804	alpha/beta hydrolase protein precursorgene location: 1876710..1877615 of length 906, in frame -3. ProbeLocation: 439-498	0.0179245	0.908449	0.0375246	0.0258349	-1.14382	-1.0051	-1.85006	-1.50605
META1_1805	conserved hypothetical protein, putative soluble lytic transglycosylase (SLT) domain proteingene location: 1877679..1878608 of length 930, in frame -3. ProbeLocation: 448-507	0.742869	0.0882137	0.351427	0.0776124	1.07717	1.3356	-1.20724	-1.42313
META1_1806	putative molybdopterin oxidoreductasegene location: 1878832..1881012 of length 2181, in frame 1. ProbeLocation: 2119-2178	0.000360354	0.608441	0.000193989	0.00259569	1.98472	-1.03919	3.0124	3.12054
META1_1807	Synonym oppD,oligopeptide transport protein (ABC superfamily, atp_bind)gene location: 1881119..1882747 of length 1629, in frame 2. ProbeLocation: 25-84	0.0055927	0.077091	0.0323985	0.00679366	1.20747	-1.08139	1.37309	1.61287
META1_1808	Synonym drm, thyR, tlr,phosphopentomutasegene location: 1882751..1883971 of length 1221, in frame 2. ProbeLocation: 1153-1212	0.755149	0.172087	0.710068	0.607162	-1.03264	-1.25088	-1.0746	1.09597
META1_1809	putative ATP-binding protein with two ATPase domains, ABC transporter relatedgene location: 1884261..1885913 of length 1653, in frame -3. ProbeLocation: 817-876	0.178959	0.178808	0.0940736	0.00423641	1.24384	-1.22714	1.81096	2.48401
META1_1810	conserved hypothetical proteingene location: 1886149..1886427 of length 279, in frame -2. ProbeLocation: 133-192	0.78801	0.620738	0.766605	0.800373	1.16437	-1.2776	1.19177	1.17942
META1_1811	putative DNA/RNA non-specific endonucleasegene location: 1886438..1887331 of length 894, in frame -1. ProbeLocation: 43-102	0.619906	0.808212	0.778707	0.704829	-1.07492	-1.05444	1.05674	-1.0663
META1_1812	hypothetical protein; putative exported proteingene location: 1887339..1887593 of length 255, in frame -3. ProbeLocation: 115-174	0.76089	0.829743	0.560166	0.74133	1.07469	1.05066	1.11928	1.06121
META1_1814	putative dihydroflavonol-4-reductase (Dihydrokaempferol 4-reductase)gene location: 1890090..1891133 of length 1044, in frame 3. ProbeLocation: 511-570	0.0587107	0.612893	0.00944324	0.000529044	1.39264	1.02163	2.49059	3.96094
META1_1815	putative phytoene synthasegene location: 1891130..1892029 of length 900, in frame 2. ProbeLocation: 445-504	0.0115861	0.346981	0.00448911	0.000636077	1.36832	-1.06643	2.00845	2.98402
META1_1816	putative phytoene synthasegene location: 1892026..1892877 of length 852, in frame 1. ProbeLocation: 37-96	0.809934	0.857626	0.153731	0.0127991	1.03599	-1.01854	1.326	1.92623
META1_1817	putative oxidoreductase, putative amine oxidasegene location: 1892877..1894178 of length 1302, in frame 3. ProbeLocation: 643-702	0.367346	0.25411	0.909103	0.190055	-1.11487	-1.15615	1.0375	1.16414
META1_1818	squalene-hopene-cyclasegene location: 1894223..1896226 of length 2004, in frame 2. ProbeLocation: 991-1050	0.0218524	0.883762	0.00156086	0.000226249	1.43573	1.01269	2.00317	2.19687
META1_1819	conserved hypothetical protein; putative spermidine synthase (fragment)gene location: 1896359..1897027 of length 669, in frame 2. ProbeLocation: 229-288	0.00827329	0.0199026	0.855095	0.363539	-1.15028	-1.22197	-1.05138	1.05109
META1_1820	Synonym wcbT,acyltransferase (wcbT-like, rkpG-like)gene location: 1897123..1898496 of length 1374, in frame -2. ProbeLocation: 679-738	0.0276097	0.667663	0.00337887	0.000583117	1.35524	-1.02514	1.87275	2.49984
META1_1821	putative fatty acid synthase multidomain protein (rkpA-like; wcbR-like)gene location: 1898493..1905899 of length 7407, in frame -3. ProbeLocation: 7342-7401	0.890427	0.447106	0.480061	0.0122626	1.02981	-1.12689	1.25418	1.66008
META1_1823	putative glycosyl transferasegene location: 1907823..1909976 of length 2154, in frame -3. ProbeLocation: 1069-1128	0.910959	0.583721	0.963438	0.814731	1.0252	-1.10358	1.03132	1.14274
META1_1824	hypothetical proteingene location: 1909983..1911029 of length 1047, in frame -3. ProbeLocation: 37-96	0.193972	0.711655	0.0575206	0.0211495	1.19084	-1.02867	1.55967	1.79892
META1_1825	Hypothetical proteingene location: 1911425..1911676 of length 252, in frame 2. ProbeLocation: 43-102	0.118738	0.312481	0.0159624	0.00453769	-1.17304	-1.12163	1.85241	2.9467
META1_1826	Hypothetical proteingene location: 1911748..1912188 of length 441, in frame 1. ProbeLocation: 205-264	0.339259	0.820188	0.5263	0.416786	-1.28897	-1.15065	-1.50501	-1.66122
META1_1827	Hypothetical proteingene location: 1912386..1912934 of length 549, in frame 3. ProbeLocation: 25-84	0.732665	0.978336	0.546983	0.170988	1.01455	1.00293	-1.18114	-1.27458
META1_1828	Hypothetical proteingene location: 1912937..1913455 of length 519, in frame 2. ProbeLocation: 40-99	0.00786683	0.110976	0.00944225	5.74369e-05	-1.16503	-1.04105	-1.66216	-1.65468
META1_1829	Hypothetical proteingene location: 1913547..1913876 of length 330, in frame 3. ProbeLocation: 160-219	0.0408437	0.216917	0.303055	0.0320682	1.20851	1.04819	1.19406	1.14441
META1_1830	conserved hypothetical proteingene location: 1914095..1914883 of length 789, in frame 2. ProbeLocation: 382-441	0.775131	0.491826	0.94129	0.685034	-1.04362	-1.0788	-1.01191	1.07969
META1_1831	Hypothetical proteingene location: 1915023..1915337 of length 315, in frame -3. ProbeLocation: 31-90	0.0052301	0.150987	0.00663813	0.000421351	1.30874	1.1007	1.94053	2.10365
META1_1832	Transcriptional regulatory protein fixJgene location: 1915465..1916112 of length 648, in frame -2. ProbeLocation: 22-81	0.119936	0.184033	0.197045	0.101447	1.05207	-1.03824	1.13176	1.10479
META1_1833	PAS/PAC sensor signal transduction histidine kinase (fragment)gene location: 1916102..1917637 of length 1536, in frame -1. ProbeLocation: 511-570	0.693097	0.481189	0.919904	0.317683	-1.04611	1.13808	1.02258	-1.26707
META1_1834	Hypothetical proteingene location: 1918152..1918379 of length 228, in frame -3. ProbeLocation: 97-156	0.93072	0.0354055	0.96367	0.540277	1.00373	-1.13115	1.02193	1.05876
META1_1835	Hypothetical proteingene location: 1918431..1919528 of length 1098, in frame 3. ProbeLocation: 22-81	0.0593042	0.459306	0.0422197	0.00475486	1.41438	-1.11059	1.95863	2.5565
META1_1836	conserved hypothetical proteingene location: 1919928..1920125 of length 198, in frame 3. ProbeLocation: 37-96	0.0368194	0.963191	0.0885625	0.0362709	-1.76476	1.02386	-1.54593	-3.41865
META1_1837	hypothetical proteingene location: 1920175..1920423 of length 249, in frame -2. ProbeLocation: 43-102	0.353787	0.730688	0.896352	0.480403	-1.10193	-1.03667	-1.01518	1.08579
META1_1838	conserved hypothetical proteingene location: 1920876..1922918 of length 2043, in frame 3. ProbeLocation: 1012-1071	0.00371371	0.647288	0.0020023	0.0318451	1.34254	-1.01365	1.98487	2.46828
META1_1839	conserved hypothetical proteingene location: 1922920..1923627 of length 708, in frame 1. ProbeLocation: 22-81	0.0188803	0.720121	0.000874543	0.0280232	1.33491	1.02177	1.72618	2.06079
META1_1840	conserved hypothetical proteingene location: 1924269..1924400 of length 132, in frame 3. ProbeLocation: 52-111	0.0443836	0.358451	0.0992096	0.00906979	1.31962	-1.1294	1.44499	1.71629
META1_1841	conserved hypothetical proteingene location: 1924642..1925154 of length 513, in frame 1. ProbeLocation: 250-309	0.0238208	0.874009	0.0139044	0.00714863	1.58423	-1.01108	2.09496	2.49798
META1_1842	protein of unknown functiongene location: 1925147..1925215 of length 69, in frame -1. ProbeLocation: 7-66	0.0261452	0.844735	0.0403572	0.00312898	-1.51092	-1.01622	-2.34388	-4.02308
META1_1843	Hypothetical proteingene location: 1925229..1925660 of length 432, in frame -3. ProbeLocation: 43-102	0.0325153	0.86866	0.00581922	0.000198802	-1.31011	-1.00602	-2.07261	-2.89978
META1_1844	Hypothetical proteingene location: 1925660..1925926 of length 267, in frame -1. ProbeLocation: 28-87	0.0396868	0.309495	0.00311921	0.000293549	-1.18347	1.14559	-1.69805	-2.84878
META1_1845	conserved hypothetical proteingene location: 1926238..1926585 of length 348, in frame -2. ProbeLocation: 166-225	0.0191778	0.696741	0.0194246	2.95446e-05	-1.47226	-1.06317	-2.89991	-9.9768
META1_1846	hypothetical protein; putative exported proteingene location: 1926702..1927265 of length 564, in frame -3. ProbeLocation: 265-324	0.114685	0.983048	0.0592799	0.000466859	-1.38874	1.02832	-2.54785	-8.72887
META1_1847	conserved hypothetical proteingene location: 1927417..1927749 of length 333, in frame 1. ProbeLocation: 160-219	0.0902244	0.600819	0.293606	0.225041	-1.15832	1.09672	-1.13852	-1.16576
META1_1849	conserved hypothetical proteingene location: 1928224..1928961 of length 738, in frame 1. ProbeLocation: 355-414	0.175891	0.769516	0.567644	0.368176	-1.25539	1.09977	-1.15482	-1.12386
META1_1851	glycogen synthasegene location: 1931700..1933157 of length 1458, in frame 3. ProbeLocation: 715-774	0.665826	0.870434	0.550844	0.366053	-1.03572	-1.00721	-1.06576	-1.18634
META1_1852	Hypothetical proteingene location: 1933337..1933681 of length 345, in frame 2. ProbeLocation: 160-219	0.00754039	0.12434	0.000142428	0.0595821	1.35605	-1.10082	1.55423	2.0104
META1_1854	conserved hypothetical proteingene location: 1933969..1934379 of length 411, in frame 1. ProbeLocation: 190-249	0.0148688	0.262511	0.0447779	0.0403315	1.25146	-1.12368	1.51284	1.96153
META1_1855	Copper resistance protein A precursorgene location: 1934790..1936958 of length 2169, in frame 3. ProbeLocation: 34-93	0.561943	0.155467	0.0992217	0.0140797	1.06635	-1.2505	1.29111	1.79542
META1_1856	Copper resistance protein CopB precursorgene location: 1936970..1937815 of length 846, in frame 2. ProbeLocation: 37-96	0.00448667	0.953207	0.138892	0.203721	-1.31007	-1.00781	1.59639	1.86968
META1_1857	conserved hypothetical proteingene location: 1938177..1938461 of length 285, in frame -3. ProbeLocation: 43-102	0.011007	0.108145	0.0115995	0.00136212	-1.76006	-1.3971	-3.33178	-3.73343
META1_1858	Putative glucoamylase, (GLUCAN 1,4-ALPHA-GLUCOSIDASE)gene location: 1938764..1941268 of length 2505, in frame -1. ProbeLocation: 22-81	0.0557408	0.51882	0.553869	0.383581	-1.19641	-1.05571	-1.04173	1.20942
META1_1859	Hypothetical proteingene location: 1941482..1941703 of length 222, in frame -1. ProbeLocation: 97-156	0.0932999	0.77376	0.756161	0.478927	-1.26558	-1.02267	-1.0336	1.19941
META1_1860	Hypothetical proteingene location: 1941856..1942161 of length 306, in frame -2. ProbeLocation: 22-81	0.00853343	0.585228	0.0661727	0.000182828	1.38355	-1.03732	1.42517	1.78658
META1_1862	putative Transaldolase Phosphoglucose isomerasegene location: 1944631..1947483 of length 2853, in frame 1. ProbeLocation: 949-1008	0.532646	0.729196	0.710098	0.469194	1.1531	-1.02681	1.18635	1.14012
META1_1863	6-phosphogluconate dehydrogenasegene location: 1947497..1948477 of length 981, in frame 2. ProbeLocation: 37-96	0.00492627	0.0216166	0.00126589	0.0748687	-1.21913	-1.12786	-1.37299	-1.20174
META1_1865	Hydrolase (HAD superfamily)gene location: 1950089..1950943 of length 855, in frame 2. ProbeLocation: 421-480	0.114752	0.607954	0.0425077	0.0455442	1.22507	1.05945	1.1653	1.35073
META1_1867	gluconate kinase 2 ; gluconate transport, GNT I systemgene location: 1951698..1952288 of length 591, in frame 3. ProbeLocation: 529-588	0.70537	0.190457	0.960525	0.527011	-1.05056	-1.09552	-1.00001	1.19538
META1_1868	Putative hydrolasegene location: 1952285..1952785 of length 501, in frame 2. ProbeLocation: 238-297	0.813715	0.0475864	0.753402	0.235477	1.03988	-1.20621	-1.06253	1.0864
META1_1869	Hypothetical proteingene location: 1952915..1953622 of length 708, in frame -1. ProbeLocation: 22-81	0.078601	0.554416	0.00466784	0.110079	-1.14879	-1.15141	-1.21152	-1.11644
META1_1870	Hypothetical proteingene location: 1953619..1953918 of length 300, in frame -2. ProbeLocation: 37-96	0.163578	0.0278314	0.739359	0.0198821	-1.25113	-1.24944	-1.28974	-1.30868
META1_1871	Hypothetical proteingene location: 1954123..1954626 of length 504, in frame 1. ProbeLocation: 244-303	0.00621299	0.20167	0.00348417	0.00984723	-1.35888	-1.10949	-1.59759	-1.77915
META1_1872	Hypothetical proteingene location: 1954631..1955377 of length 747, in frame 2. ProbeLocation: 358-417	0.0818141	0.663482	0.15312	0.000551123	-1.51974	-1.08424	-1.69195	-2.49373
META1_1873	Hypothetical proteingene location: 1955381..1955995 of length 615, in frame 2. ProbeLocation: 289-348	0.000422021	0.123214	0.105584	0.281764	-1.46607	-1.34842	-1.64311	-1.53748
META1_1874	Hypothetical proteingene location: 1956014..1957681 of length 1668, in frame -1. ProbeLocation: 46-105	0.752682	0.379411	0.0851926	0.0133741	-1.01309	-1.0501	-1.42355	-1.43173
META1_1875	Hypothetical proteingene location: 1957734..1958414 of length 681, in frame 3. ProbeLocation: 46-105	0.4741	0.0488322	0.474506	0.791956	-1.10826	-1.41803	-1.16209	-1.03858
META1_1876	transposase of ISMex1, IS3 family (ORF 2)gene location: 1958438..1959259 of length 822, in frame -1. ProbeLocation: 400-459	0.839347	0.565447	0.248455	0.526466	1.02003	1.06685	1.13331	1.06328
META1_1877	transposase of ISMex1, IS3 family (ORF 1)gene location: 1959283..1959549 of length 267, in frame -2. ProbeLocation: 124-183	0.266884	0.315968	0.651186	0.49444	-1.07288	-1.04695	1.04479	-1.02136
META1_1878	conserved hypothetical proteingene location: 1959683..1960516 of length 834, in frame -1. ProbeLocation: 28-87	0.654712	0.80841	0.518112	0.231464	1.15707	-1.04435	1.21029	1.35238
META1_1879	Hypothetical proteingene location: 1960960..1961766 of length 807, in frame 1. ProbeLocation: 25-84	0.460945	0.00394159	0.105297	0.0416712	-1.05612	-1.16168	-1.26397	-1.35252
META1_1880	putative plasmid stabilization protein (PilT)gene location: 1961824..1962267 of length 444, in frame -2. ProbeLocation: 211-270	0.11774	0.148835	0.00993527	0.106007	1.29999	1.17276	1.54026	1.34562
META1_1881	putative Prevent-host-death family proteingene location: 1962274..1962549 of length 276, in frame -2. ProbeLocation: 124-183	0.0339816	0.44125	0.0880814	0.0198727	1.35654	1.08566	1.35463	1.34694
META1_1882	protein of unknown functiongene location: 1962441..1962614 of length 174, in frame -3. ProbeLocation: 76-135	0.068957	0.430006	0.0879539	0.0510206	1.31029	1.07625	1.33538	1.26009
META1_1883	conserved hypothetical proteingene location: 1962654..1963088 of length 435, in frame -3. ProbeLocation: 37-96	0.448562	0.47505	0.250471	0.10839	1.13525	-1.12142	1.29889	1.43897
META1_1885	conserved hypothetical proteingene location: 1964299..1964424 of length 126, in frame -2. ProbeLocation: 49-108	0.108042	0.447785	0.0228544	0.00203263	1.35829	-1.06507	1.69693	1.93659
META1_1886	Hypothetical proteingene location: 1964402..1964632 of length 231, in frame -1. ProbeLocation: 109-168	0.026192	0.793241	0.00777858	0.00250713	1.3671	-1.03872	1.71953	1.98887
META1_1887	putative protein-S-isoprenylcysteine methyltransferasegene location: 1964661..1965320 of length 660, in frame -3. ProbeLocation: 322-381	0.0136735	0.964711	0.000485554	0.00471524	1.59099	1.00369	2.02383	2.27993
META1_1890	conserved hypothetical protein; putative alpha/beta hydrolasegene location: 1968513..1970324 of length 1812, in frame 3. ProbeLocation: 901-960	0.0139543	0.419266	0.0006676	0.00116548	1.39646	-1.03953	1.65159	1.82125
META1_1891	putative acetate kinase, propionate kinasegene location: 1970328..1971539 of length 1212, in frame 3. ProbeLocation: 412-471	0.120075	0.64136	0.00816564	0.00776236	1.25776	-1.05144	1.45533	1.6514
META1_1893	Phosphate acetyltransferasegene location: 1971536..1972654 of length 1119, in frame 2. ProbeLocation: 1051-1110	0.0348145	0.162837	0.0134707	0.00852483	1.26588	-1.11422	1.34554	1.50623
META1_1894	Hypothetical proteingene location: 1972781..1973269 of length 489, in frame 2. ProbeLocation: 34-93	0.38682	0.49779	0.152031	0.728947	-1.15904	-1.13073	-1.24602	-1.06511
META1_1895	transposase of ISMex1, IS3 family (ORF 2)gene location: 1973338..1974159 of length 822, in frame -2. ProbeLocation: 397-456	0.841684	0.280212	0.154972	0.678169	1.01031	1.07481	1.08568	1.03789
META1_1896	transposase of ISMex1, IS3 family (ORF 1)gene location: 1974183..1974449 of length 267, in frame -3. ProbeLocation: 124-183	0.35887	0.485008	0.707545	0.208515	-1.07662	-1.0375	1.0228	-1.04962
META1_1899	transposase of ISMex2, IS481 familygene location: 1975883..1976785 of length 903, in frame -1. ProbeLocation: 436-495	0.678883	0.189955	0.87684	0.460011	1.05918	-1.18855	1.00699	-1.03967
META1_1901	fragment of conserved hypothetical protein (C-terminal fragment)gene location: 1977396..1977527 of length 132, in frame -3. ProbeLocation: 37-96	0.0210572	0.167478	0.0133621	0.00648608	1.83246	-1.21852	2.34243	2.61482
META1_1904	transposase of ISMex26, ISL3 familygene location: 1980107..1981660 of length 1554, in frame 2. ProbeLocation: 37-96	0.16675	0.0912289	0.0736957	0.365884	-1.15075	1.09759	-1.16423	-1.08561
META1_1906	Putative copper resistance protein CopBgene location: 1982640..1983428 of length 789, in frame 3. ProbeLocation: 40-99	0.117347	0.018868	0.0421095	0.0535139	-1.06171	-1.27532	-1.38732	-1.43352
META1_1907	hypothetical protein; putative exported proteingene location: 1983674..1984033 of length 360, in frame 2. ProbeLocation: 172-231	0.368031	0.134891	0.464927	0.161079	1.20712	-1.51786	1.23794	1.45615
META1_1909	Hypothetical proteingene location: 1984342..1984578 of length 237, in frame 1. ProbeLocation: 106-165	0.624945	0.347593	0.670077	0.18953	1.10523	-1.26904	1.13343	1.38292
META1_1910	Hypothetical proteingene location: 1984818..1985249 of length 432, in frame -3. ProbeLocation: 46-105	0.0266673	0.47817	0.0424343	0.00254486	1.36335	1.07804	1.72946	2.26919
META1_1911	multicopper oxidase, putative manganese-oxidizing multicopper oxidasegene location: 1985649..1987067 of length 1419, in frame 3. ProbeLocation: 697-756	0.00374395	0.425606	0.00278867	0.00078938	1.56292	1.01745	2.02183	2.75728
META1_1912	hypothetical protein; putative exported proteingene location: 1987923..1988213 of length 291, in frame 3. ProbeLocation: 127-186	0.348886	0.0344013	0.977024	0.0681963	-1.08009	-1.27194	-1.00073	1.32603
META1_1913	fragment of conserved protein of unknown function (C-terminal fragment)gene location: 1988288..1988530 of length 243, in frame -1. ProbeLocation: 112-171	0.620792	0.730022	0.784433	0.951003	1.16484	-1.09667	1.13281	1.02082
META1_1914	fragment of conserved protein of unknown function (N-terminal fragment)gene location: 1988463..1988900 of length 438, in frame -3. ProbeLocation: 208-267	0.252866	0.608397	0.323009	0.00381191	1.12457	-1.04508	-1.35387	-2.08894
META1_1915	Hypothetical proteingene location: 1989091..1989429 of length 339, in frame -2. ProbeLocation: 40-99	0.782092	0.203049	0.75945	0.00536224	1.0664	-1.2539	1.07937	3.92622
META1_1916	putative ParA-like protein (chromosome partitioning)gene location: 1989426..1990091 of length 666, in frame -3. ProbeLocation: 319-378	0.651718	0.561859	0.744121	8.98662e-05	-1.04759	-1.04772	1.07	5.52529
META1_1917	Hypothetical proteingene location: 1990297..1990848 of length 552, in frame -2. ProbeLocation: 28-87	0.843832	0.483965	0.988214	0.945487	-1.02997	-1.08117	1.00154	1.0156
META1_1918	adenine-specific DNA methyltransferasegene location: 1991224..1992111 of length 888, in frame -2. ProbeLocation: 37-96	0.116856	0.468599	0.119467	0.051959	-1.56651	-1.08722	-1.40564	-1.47914
META1_1919	Hypothetical proteingene location: 1992108..1992740 of length 633, in frame -3. ProbeLocation: 301-360	0.57004	0.959852	0.608776	0.590533	1.02968	1.00524	1.05876	1.07667
META1_1920	Hypothetical proteingene location: 1993025..1993702 of length 678, in frame 2. ProbeLocation: 325-384	0.921787	0.891254	0.0684479	0.776782	1.0086	1.01374	-1.16489	-1.09793
META1_1921	Conserved hypothetical proteingene location: 1993699..1993866 of length 168, in frame 1. ProbeLocation: 40-99	0.00794931	0.83779	0.306487	0.0296588	1.3394	-1.03839	1.24204	1.59672
META1_1923	Hypothetical proteingene location: 1994223..1994645 of length 423, in frame 3. ProbeLocation: 31-90	0.00765999	0.434745	0.0363764	0.357487	1.27026	-1.03664	1.36465	1.18105
META1_1924	putative Integrasegene location: 1994483..1995805 of length 1323, in frame 2. ProbeLocation: 22-81	0.0336392	0.0040625	0.0159221	0.0476972	1.14648	-1.22193	-1.2062	-1.39574
META1_1926	ethanolamine ammonia-lyase, heavy chaingene location: 1998107..1999489 of length 1383, in frame 2. ProbeLocation: 676-735	0.606846	0.510686	0.952671	0.453286	1.06457	-1.05946	-1.00458	-1.08713
META1_1927	putative ethanolamine ammonia-lyase light chain (eutC-like)gene location: 1999486..2000280 of length 795, in frame 1. ProbeLocation: 382-441	0.600249	0.634361	0.973173	0.00415654	1.01798	-1.01246	1.00684	1.12988
META1_1928	putative dihydroxyacid dehydratase (ilvD-like)gene location: 2000726..2002456 of length 1731, in frame 2. ProbeLocation: 31-90	0.088818	0.319151	0.626404	0.0819283	-1.14713	-1.06994	-1.05446	-1.16377
META1_1929	hypothetical proteingene location: 2002476..2003330 of length 855, in frame 3. ProbeLocation: 25-84	0.00452901	0.16646	0.172422	0.0281062	-1.43965	-1.10796	-1.72408	-2.23882
META1_1931	conserved hypothetical protein; putative membrane proteingene location: 2004316..2004975 of length 660, in frame 1. ProbeLocation: 22-81	0.379233	0.787485	0.971193	0.360314	-1.19953	1.04165	1.03201	-1.25639
META1_1932	putative Propionate-CoA ligase (Propionyl-CoA synthetase) (prpE-like)gene location: 2005068..2006999 of length 1932, in frame -3. ProbeLocation: 1870-1929	0.00113563	0.231288	0.00092615	3.21558e-06	-2.83203	-1.12098	-2.68258	-4.92027
META1_1933	conserved hypothetical proteingene location: 2007216..2007392 of length 177, in frame -3. ProbeLocation: 46-105	0.00208367	0.0169035	0.000243109	0.00565499	3.09819	1.60052	3.91882	3.47241
META1_1934	conserved hypothetical proteingene location: 2007644..2007865 of length 222, in frame 2. ProbeLocation: 94-153	0.00586224	0.594824	0.00848989	0.00137547	1.62362	-1.0309	2.25147	2.41871
META1_1935	hypothetical proteingene location: 2008093..2008269 of length 177, in frame -2. ProbeLocation: 25-84	0.00097791	0.251102	0.00154133	0.00121508	-14.1735	1.32372	-22.9839	-25.6849
META1_1936	Synonym ade3, f, Pur2,phosphoribosylaminoimidazole carboxylase = AIR carboxylase, catalytic subunitgene location: 2008571..2009068 of length 498, in frame 2. ProbeLocation: 235-294	0.343943	0.607483	0.0435742	0.00856366	1.09008	1.04465	1.61215	1.83274
META1_1937	Synonym purE2,phosphoribosylaminoimidazole carboxylase = AIR carboxylase, CO(2)-fixing subunitgene location: 2009086..2010198 of length 1113, in frame 1. ProbeLocation: 28-87	0.97141	0.604343	0.0599956	0.0169497	1.00799	-1.04345	1.46376	1.55177
META1_1938	conserved hypothetical protein; putative exported proteingene location: 2010586..2011446 of length 861, in frame 1. ProbeLocation: 415-474	0.0661448	0.0313342	0.318314	0.558636	-1.13473	-1.10587	-1.12114	1.02997
META1_1939	Hypothetical proteingene location: 2012010..2012237 of length 228, in frame 3. ProbeLocation: 109-168	0.0313578	0.0804383	0.325509	0.763881	1.18149	-1.23826	1.14696	-1.01839
META1_1940	fructose 1,6-bisphosphatase IIgene location: 2012308..2013303 of length 996, in frame -2. ProbeLocation: 931-990	0.677819	0.8628	0.379298	0.477128	1.08848	1.03502	1.30256	1.16938
META1_1941	Homoserine dehydrogenasegene location: 2013539..2014861 of length 1323, in frame -1. ProbeLocation: 448-507	0.0993619	0.361042	0.00648689	0.00522761	1.22257	1.09109	1.82195	2.22655
META1_1942	conserved hypothetical protein; putative exported proteingene location: 2015228..2015527 of length 300, in frame 2. ProbeLocation: 136-195	0.126935	0.594932	0.476972	0.0485437	-1.08368	-1.0289	-1.05906	-1.20725
META1_1943	hypothetical protein; putative exported proteingene location: 2015567..2016550 of length 984, in frame -1. ProbeLocation: 475-534	0.0630107	0.595412	0.112857	0.0612968	1.12957	-1.0518	1.40866	1.31706
META1_1944	conserved hypothetical proteingene location: 2016658..2016996 of length 339, in frame -2. ProbeLocation: 157-216	0.96117	0.937536	0.9835	0.736737	1.02422	1.04996	1.01572	-1.16767
META1_1945	putative sodium/proton nucleoside transportergene location: 2017072..2018322 of length 1251, in frame -2. ProbeLocation: 610-669	0.322019	0.388228	0.0854833	0.211919	-1.03713	-1.02477	1.15945	1.19621
META1_1946	conserved hypothetical proteingene location: 2018431..2019093 of length 663, in frame -2. ProbeLocation: 319-378	0.0565238	0.164672	0.00126909	0.00109908	1.17775	1.0736	1.39479	1.72709
META1_1948	putative glycosyl transferasegene location: 2019795..2020943 of length 1149, in frame -3. ProbeLocation: 40-99	0.625953	0.627585	0.125576	0.0347008	1.062	1.06182	1.302	1.43589
META1_1949	putative DNA topoisomerase Igene location: 2021027..2022229 of length 1203, in frame 2. ProbeLocation: 595-654	0.0969253	0.182712	0.000448462	0.00142518	-1.28202	-1.16259	-6.00305	-6.84502
META1_1950	conserved hypothetical proteingene location: 2022249..2023343 of length 1095, in frame -3. ProbeLocation: 46-105	0.720862	0.0657431	0.79566	0.106841	-1.09794	-1.61717	-1.25194	-1.22064
META1_1951	hypothetical proteingene location: 2023490..2023672 of length 183, in frame 2. ProbeLocation: 28-87	0.85899	0.0323525	0.148277	0.160944	-1.03055	-1.52298	-1.31602	-1.39159
META1_1952	Putative cytochrome bd-quinol oxidase subunit Igene location: 2023654..2025069 of length 1416, in frame 1. ProbeLocation: 478-537	0.366027	0.0498555	0.00202798	0.0133889	1.15462	-1.46642	-2.42548	-2.32134
META1_1953	putative Response regulator, CheY- like and LuxR domaingene location: 2025162..2025869 of length 708, in frame -3. ProbeLocation: 25-84	0.328539	0.424613	0.186146	0.130587	-1.25082	-1.17787	-1.36993	-1.38778
META1_1954	hypothetical proteingene location: 2026051..2026947 of length 897, in frame -2. ProbeLocation: 28-87	0.251263	0.816718	0.223659	0.13309	-1.38108	-1.03124	-1.66629	-1.76348
META1_1955	hypothetical protein; putative exported proteingene location: 2027054..2027500 of length 447, in frame -1. ProbeLocation: 40-99	0.188123	0.894951	0.0498547	0.0352992	-1.7565	-1.02227	-3.08059	-3.58165
META1_1956	hypothetical protein; putative exported proteingene location: 2027665..2027913 of length 249, in frame -2. ProbeLocation: 43-102	0.00858881	0.565783	0.000572997	1.13001e-05	-1.25711	-1.04734	-2.12996	-2.49789
META1_1957	Iron permease FTR1gene location: 2028367..2029197 of length 831, in frame 1. ProbeLocation: 280-339	0.577523	0.423857	0.864897	0.997564	-1.12703	-1.17876	-1.04959	1.0004
META1_1958	putative phosphotyrosine protein phosphatasegene location: 2029293..2029766 of length 474, in frame -3. ProbeLocation: 22-81	0.232723	0.377577	0.293165	0.217812	-1.22276	-1.18213	-1.33042	-1.32833
META1_1959	Hypothetical proteingene location: 2029763..2030047 of length 285, in frame -1. ProbeLocation: 127-186	0.0651948	0.497213	0.0438449	0.0162306	1.32215	-1.07663	1.34022	1.50681
META1_1960	conserved hypothetical proteingene location: 2030074..2030598 of length 525, in frame -2. ProbeLocation: 256-315	0.105388	0.511413	0.230524	0.00997044	1.19239	-1.04081	1.2966	1.47117
META1_1961	bifunctional HisD: L-histidinal:NAD+ dehydrogenase ; L-histidinol:NAD+ dehydrogenasegene location: 2030728..2032023 of length 1296, in frame -2. ProbeLocation: 34-93	0.00794236	0.116113	0.00731854	0.000675551	1.17286	1.03549	1.13106	1.32503
META1_1962	conserved hypothetical proteingene location: 2032055..2032510 of length 456, in frame -1. ProbeLocation: 40-99	0.0174042	0.307884	0.0753406	0.198134	1.27861	1.14424	1.24647	1.27742
META1_1963	hypothetical proteingene location: 2032804..2033184 of length 381, in frame 1. ProbeLocation: 28-87	0.00284142	0.936614	0.00367831	0.00149683	-2.39114	1.02565	-2.67243	-3.45434
META1_1964	Synonym murZ, mrbA,UDP-N-acetylglucosamine 1-carboxyvinyltransferasegene location: 2033279..2034568 of length 1290, in frame -1. ProbeLocation: 433-492	0.825124	0.396732	0.174716	0.00543859	1.0216	-1.09282	-1.10956	-1.25804
META1_1965	Hypothetical proteingene location: 2034484..2034744 of length 261, in frame -2. ProbeLocation: 124-183	0.0685521	0.0800558	0.0767927	0.0139317	1.34199	-1.22664	1.4879	1.61482
META1_1966	conserved hypothetical proteingene location: 2034760..2034909 of length 150, in frame -2. ProbeLocation: 64-123	0.567558	0.97461	0.152013	0.372912	1.06121	1.00292	1.18622	1.11629
META1_1967	hypothetical proteingene location: 2035159..2035332 of length 174, in frame 1. ProbeLocation: 31-90	0.0474437	0.214822	0.359445	0.00164311	-1.48055	-1.276	-1.48768	-2.66081
META1_1968	5-aminolevulinic acid synthase (ALAS)gene location: 2035498..2036886 of length 1389, in frame 1. ProbeLocation: 40-99	0.837173	0.93676	0.787674	0.97371	1.05004	-1.02149	1.08185	1.00792
META1_1969	hypothetical proteingene location: 2037129..2037593 of length 465, in frame 3. ProbeLocation: 217-276	0.472061	0.38672	0.0670221	0.0263004	-1.18384	-1.08669	-1.31544	-1.3634
META1_1970	hypothetical protein; putative exported proteingene location: 2037600..2038154 of length 555, in frame -3. ProbeLocation: 43-102	0.19882	0.101721	0.0098813	0.0313468	-1.2788	-1.40231	-1.91946	-1.93239
META1_1971	Synonym phnA,Alkylphosphonate uptake proteingene location: 2038360..2038665 of length 306, in frame 1. ProbeLocation: 25-84	0.704777	0.0392502	0.782669	0.627265	-1.12081	-1.31986	1.10075	1.1971
META1_1972	Beta-lactamase-likegene location: 2038688..2039419 of length 732, in frame -1. ProbeLocation: 43-102	0.214843	0.850139	0.000196129	0.00503134	1.18129	-1.01693	-2.10551	-2.50761
META1_1973	conserved hypothetical protein, putative DNA-binding domaingene location: 2039803..2040969 of length 1167, in frame 1. ProbeLocation: 574-633	0.11735	0.375579	0.674218	0.701308	1.07052	-1.0319	1.03857	1.03049
META1_1974	2-dehydro-3-deoxyphosphoheptonate aldolasegene location: 2041107..2042489 of length 1383, in frame 3. ProbeLocation: 43-102	0.17972	0.770789	0.00420186	0.0200668	1.08657	-1.03457	1.40573	1.58261
META1_1975	hypothetical proteingene location: 2042690..2042926 of length 237, in frame 2. ProbeLocation: 103-162	0.0104826	0.0551458	0.00712327	0.00120956	1.65984	1.39108	2.60368	2.45086
META1_1976	hypothetical proteingene location: 2043014..2043559 of length 546, in frame -1. ProbeLocation: 265-324	0.0103576	0.740758	0.0660223	0.0311174	1.65725	1.0737	-1.25193	-1.31408
META1_1977	conserved hypothetical proteingene location: 2043891..2044805 of length 915, in frame 3. ProbeLocation: 22-81	0.078808	0.408757	0.100635	0.0313287	1.21468	-1.07256	1.37262	1.58509
META1_1978	Synonym spoR,Guanylate kinase (GMP kinase)gene location: 2044840..2045511 of length 672, in frame 1. ProbeLocation: 46-105	0.0338744	0.91198	0.0250356	0.000702989	1.22372	-1.00204	1.4535	1.71029
META1_1979	putative ABC transporter, fused ATPase and transmembrane permease domainsgene location: 2045558..2047306 of length 1749, in frame -1. ProbeLocation: 22-81	0.0019503	0.305415	6.55659e-05	0.0019093	-2.59276	-1.13854	-2.90646	-2.94666
META1_1980	conserved hypothetical protein, ErfK/YbiS/YcfS/YnhG familygene location: 2047479..2047994 of length 516, in frame -3. ProbeLocation: 241-300	0.0100452	0.648854	0.00252365	0.00375052	-2.05913	-1.0574	-3.90693	-7.22701
META1_1981	Putative cob(II)yrinic acid a,c-diamide reductasegene location: 2048183..2048848 of length 666, in frame -1. ProbeLocation: 25-84	0.239862	0.266396	0.310831	0.0225849	1.1619	1.13171	1.26175	1.26483
META1_1983	conserved hypothetical proteingene location: 2049362..2049757 of length 396, in frame 2. ProbeLocation: 22-81	0.00917528	0.114499	0.00375831	0.0663837	1.67834	1.1846	2.27882	1.79508
META1_1984	putative Catecholate siderophore receptor fiu precursor (TonB-dependent receptor fiu)gene location: 2049795..2051975 of length 2181, in frame -3. ProbeLocation: 22-81	0.0337317	0.549769	0.0161303	0.00090302	1.57827	-1.09764	2.34922	3.16592
META1_1985	Synonym hga, kdgA, kga,multifunctional: 2-keto-3-deoxygluconate 6-phosphate aldolase; 2-keto-4-hydroxyglutarate aldolase; oxaloacetate decarboxylasegene location: 2052474..2053094 of length 621, in frame -3. ProbeLocation: 211-270	0.148454	0.479765	0.0219897	0.0161654	1.15438	1.07392	1.30077	1.37747
META1_1986	6-phosphogluconate dehydratasegene location: 2053147..2054976 of length 1830, in frame -2. ProbeLocation: 610-669	0.841562	0.893235	0.80701	0.826121	-1.02881	-1.0309	-1.06576	-1.04502
META1_1987	Hsp33-like chaperoningene location: 2055326..2056333 of length 1008, in frame -1. ProbeLocation: 493-552	0.0026163	0.208462	0.0133204	4.9571e-05	1.60562	1.164	2.41624	3.08653
META1_1988	Putative outer membrane porin (OMPA-like)gene location: 2056593..2058704 of length 2112, in frame -3. ProbeLocation: 40-99	0.658073	0.935758	0.315985	0.275183	1.11402	-1.01375	1.48887	1.52552
META1_1989	conserved hypothetical protein; putative exported proteingene location: 2059060..2059572 of length 513, in frame -2. ProbeLocation: 250-309	0.0286314	0.677033	0.0150342	0.0048611	-1.55959	1.09456	-2.46743	-2.7057
META1_1990	nucleoside diphosphate kinasegene location: 2059950..2060372 of length 423, in frame 3. ProbeLocation: 145-204	0.0349503	0.472393	0.00551865	0.000988683	1.40091	-1.07242	2.42561	3.5406
META1_1991	transposase of ISMex2, IS481 familygene location: 2060507..2061409 of length 903, in frame 2. ProbeLocation: 442-501	0.000248516	0.376633	0.0786912	0.0239059	1.36963	-1.0967	1.43403	1.44267
META1_1992	hypothetical protein; putative exported proteingene location: 2061694..2062074 of length 381, in frame 1. ProbeLocation: 34-93	5.98413e-05	0.388544	0.000297358	0.000348954	1.76962	1.06855	3.55913	6.42176
META1_1993	putative metallopeptidasegene location: 2062171..2063307 of length 1137, in frame -2. ProbeLocation: 31-90	0.368579	0.544199	0.425423	0.263525	1.19921	-1.14501	1.42517	1.38222
META1_1994	conserved hypothetical protein; putative membrane proteingene location: 2063315..2064604 of length 1290, in frame -1. ProbeLocation: 37-96	0.00344851	0.026244	0.00891052	0.395749	1.25986	-1.40104	1.63658	1.2049
META1_1995	conserved hypothetical proteingene location: 2064993..2065205 of length 213, in frame -3. ProbeLocation: 100-159	0.0357695	0.347909	0.00281977	0.00298033	1.44885	-1.17144	1.97722	2.07319
META1_1996	Synonym ybdC,carbon starvation protein A precursorgene location: 2065234..2067291 of length 2058, in frame -2. ProbeLocation: 43-102	0.000119596	0.128568	0.00193465	0.00397609	2.01486	-1.05277	2.85133	2.85724
META1_1997	conserved hypothetical protein ; putative membrane proteingene location: 2067591..2068274 of length 684, in frame -3. ProbeLocation: 337-396	0.722696	0.682544	0.352649	0.0284734	-1.0581	1.05273	-1.18366	-1.77481
META1_1998	conserved hypothetical protein; putative exported proteingene location: 2068207..2068992 of length 786, in frame -2. ProbeLocation: 31-90	0.0126514	0.0505651	0.0227487	0.351652	1.82458	1.20843	1.75609	1.28646
META1_1999	Conserved hypothetical protein, LemA familygene location: 2069012..2069647 of length 636, in frame -1. ProbeLocation: 25-84	0.000481012	0.0532955	0.00389828	0.0142287	2.36773	1.27318	1.99291	1.73817
META1_2000	conserved hypothetical protein; Selenoprotein W-related familygene location: 2069892..2070206 of length 315, in frame 3. ProbeLocation: 40-99	0.931296	0.222744	0.807871	0.623168	1.02003	-1.2214	1.07731	1.13299
META1_2001	putative Histidine protein kinase of the HWE familygene location: 2070306..2072447 of length 2142, in frame 3. ProbeLocation: 1057-1116	0.937929	0.556544	0.543016	0.113695	1.00426	1.03047	1.0419	1.05876
META1_2002	2,5-diketo-D-gluconate reductase Agene location: 2072479..2073315 of length 837, in frame -2. ProbeLocation: 43-102	0.463229	0.34782	0.474702	0.881227	1.14802	1.21876	1.30747	-1.03352
META1_2003	putative Regulatory protein, Crp familygene location: 2073430..2074209 of length 780, in frame -2. ProbeLocation: 373-432	4.37198e-05	0.276576	3.94654e-06	2.15353e-06	-9.40615	1.13745	-13.6203	-39.4781
META1_2005	fragment of putative glycosyl transferase (C-terminal fragment)gene location: 2076226..2076912 of length 687, in frame -2. ProbeLocation: 325-384	0.0415931	0.295847	0.928467	0.190799	1.16092	-1.11413	-1.01135	-1.21059
META1_2006	transposase of ISMex2, IS481 familygene location: 2077050..2077952 of length 903, in frame 3. ProbeLocation: 28-87	0.781014	0.320428	0.5599	0.243022	1.04186	-1.22081	1.20513	-1.16647
META1_2007	fragment of putative glycosyl transferase (N-terminal fragment)gene location: 2077479..2078888 of length 1410, in frame -3. ProbeLocation: 697-756	0.0199675	0.451425	0.0252755	0.457126	1.32505	-1.1425	-1.33995	-1.10234
META1_2008	Synonym glgY,glycogen phosphorylasegene location: 2079217..2081751 of length 2535, in frame 1. ProbeLocation: 34-93	0.114202	0.671598	0.0509875	0.00391036	1.21156	-1.03428	1.5141	2.14142
META1_2009	Hypothetical proteingene location: 2082105..2082341 of length 237, in frame 3. ProbeLocation: 109-168	0.630215	0.536643	0.526033	0.590179	1.22188	-1.275	1.4504	1.3234
META1_2010	transposase of ISMex5, IS3 family (ORF 2)gene location: 2082383..2083252 of length 870, in frame -1. ProbeLocation: 421-480	0.550607	0.735708	0.648162	0.373127	1.16341	-1.06334	1.15463	1.28286
META1_2011	fragment of transposase of ISMex5, IS3 family (ORF 1)gene location: 2083291..2083536 of length 246, in frame -2. ProbeLocation: 115-174	0.681002	0.863861	0.750345	0.464147	1.0721	1.03336	1.06934	1.15846
META1_2012	conserved hypothetical proteingene location: 2083648..2084589 of length 942, in frame -2. ProbeLocation: 31-90	0.188202	0.208753	0.381788	0.343055	-1.16196	-1.11257	-1.13683	-1.21059
META1_2013	hypothetical proteingene location: 2084633..2085013 of length 381, in frame -1. ProbeLocation: 22-81	0.0261056	0.376278	0.0567873	0.00988135	-1.45934	-1.09854	-1.42694	-1.63464
META1_2014	diguanylate cyclase (GGDEF domain)/phosphodiesterase (EAL domain) with PAS/PAC and GAF sensor domainsgene location: 2085182..2088112 of length 2931, in frame -1. ProbeLocation: 1459-1518	0.413832	0.644284	0.723736	0.0804513	-1.10487	1.05774	-1.13229	-1.6933
META1_2015	putative glycosyl transferasegene location: 2088542..2089561 of length 1020, in frame 2. ProbeLocation: 493-552	0.0406681	0.0217135	0.0555024	0.0220678	-1.26587	1.47086	-1.2438	-1.46838
META1_2016	putative UDP-glucose 4-epimerasegene location: 2089573..2090496 of length 924, in frame 1. ProbeLocation: 34-93	0.169934	0.58898	0.88158	0.284329	-1.20093	1.07598	1.10768	-1.18739
META1_2017	Synonym acpD,FMN-dependent NADH-azoreductase (FMN-dependent NADH-azo compound oxidoreductase) (Azo-dye reductase)gene location: 2090501..2091112 of length 612, in frame -1. ProbeLocation: 289-348	0.851387	0.0929748	0.447318	0.112998	-1.01764	1.1689	-1.10968	-1.52926
META1_2018	putative transcriptional regulator, HxlR familygene location: 2091189..2091593 of length 405, in frame 3. ProbeLocation: 31-90	0.036994	0.675332	0.0733146	0.0117842	-1.5113	-1.06831	-1.44366	-1.64771
META1_2019	putative nucleotide sugar epimerase/dehydratasegene location: 2091613..2093586 of length 1974, in frame -2. ProbeLocation: 658-717	0.0692251	0.144276	0.576451	0.480328	-1.25273	-1.15026	-1.0628	-1.08831
META1_2020	conserved hypothetical protein; putative membrane proteingene location: 2093690..2094514 of length 825, in frame -1. ProbeLocation: 400-459	0.497959	0.364492	0.905925	0.0926109	-1.0912	-1.07258	-1.0604	-1.21864
META1_2021	hypothetical proteingene location: 2094548..2094889 of length 342, in frame -1. ProbeLocation: 40-99	0.0678634	0.368616	0.0468611	0.0139339	-1.37985	-1.17973	-1.9615	-2.00589
META1_2022	conserved hypothetical proteingene location: 2094915..2095481 of length 567, in frame -3. ProbeLocation: 34-93	0.00228091	0.8429	0.00268178	0.000586684	1.33487	-1.00723	1.43963	1.39456
META1_2023	conserved hypothetical proteingene location: 2095553..2096113 of length 561, in frame -1. ProbeLocation: 271-330	0.0328822	0.775778	0.0303718	0.000192833	1.17753	1.01808	1.51246	1.50517
META1_2024	homospermidine synthasegene location: 2096203..2097651 of length 1449, in frame -2. ProbeLocation: 709-768	0.0466831	0.101152	0.00859747	4.47383e-05	1.18831	-1.17943	1.91253	2.66891
META1_2025	hypothetical proteingene location: 2097925..2098113 of length 189, in frame 1. ProbeLocation: 79-138	0.0318508	0.0678561	0.927325	0.0121385	1.24614	1.30772	-1.01272	-1.94954
META1_2026	Putative acyltransferase with acyl-CoA N-acyltransferase domaingene location: 2098261..2098818 of length 558, in frame -2. ProbeLocation: 25-84	0.617545	0.754426	0.903494	0.0625747	-1.04736	-1.07382	1.03846	1.37482
META1_2027	putative ornithine/diaminopimelate PLP-dependent decarboxylasegene location: 2098997..2100163 of length 1167, in frame -1. ProbeLocation: 391-450	0.0919871	0.230862	0.00947961	0.00121486	1.19585	-1.11249	2.00666	2.93831
META1_2028	Synonym mdoA,glucan biosynthesis protein, periplasmicgene location: 2100848..2102467 of length 1620, in frame 2. ProbeLocation: 799-858	0.00456317	0.156477	0.699786	0.147786	-1.17204	-1.08441	1.05401	1.08874
META1_2029	conserved hypothetical protein; putative GCN5-related N-acetyltransferasegene location: 2102440..2102976 of length 537, in frame 1. ProbeLocation: 262-321	0.586207	0.253697	0.476765	0.240589	1.05666	1.08804	-1.11003	-1.13461
META1_2030	NADH:flavin oxidoreductase/NADH oxidase; putative FMN-linked N-ethylmaleimide reductasegene location: 2103120..2104208 of length 1089, in frame 3. ProbeLocation: 535-594	0.166366	0.614831	0.634544	0.819827	1.13603	-1.07812	-1.05198	1.044
META1_2031	putative haloacid dehalogenase family hydrolasegene location: 2104289..2105002 of length 714, in frame 2. ProbeLocation: 235-294	0.10959	0.204069	0.136048	0.0113612	1.07927	-1.11337	1.1488	1.29089
META1_2032	conserved hypothetical protein; putative exported proteingene location: 2104996..2105493 of length 498, in frame -2. ProbeLocation: 37-96	0.0124927	0.975467	0.00227	0.000509428	2.35925	1.02805	5.45418	6.20476
META1_2033	conserved hypothetical proteingene location: 2105651..2106217 of length 567, in frame 2. ProbeLocation: 187-246	0.631909	0.541543	0.55318	0.831395	-1.09375	-1.16496	1.1649	1.08104
META1_2034	conserved hypothetical proteingene location: 2106214..2106732 of length 519, in frame 1. ProbeLocation: 241-300	0.315964	0.530699	0.288782	0.0330671	1.07269	-1.05905	1.21695	1.37815
META1_2035	Fatty acid/phospholipid synthesis proteingene location: 2106897..2107955 of length 1059, in frame 3. ProbeLocation: 520-579	0.924219	0.262923	0.152959	0.0424574	-1.00831	-1.22837	1.3364	1.61665
META1_2036	3-oxoacyl-[acyl-carrier-protein] synthase III; acetylCoA ACP transacylasegene location: 2107989..2108969 of length 981, in frame 3. ProbeLocation: 916-975	0.0169424	0.850599	0.319995	0.0334749	1.22023	1.0163	1.52676	1.61895
META1_2037	Synonym himA, hid,integration host factor (IHF), DNA-binding protein, alpha subunitgene location: 2109178..2109504 of length 327, in frame 1. ProbeLocation: 154-213	0.0087562	0.379595	6.28494e-05	0.00568114	1.80938	1.08681	2.51353	2.40465
META1_2038	putative transcriptional regulator, MerR familygene location: 2109558..2110055 of length 498, in frame 3. ProbeLocation: 28-87	0.00188147	0.755191	0.000123214	0.000117853	1.84061	1.05005	2.80785	2.96525
META1_2039	hypothetical proteingene location: 2110219..2110617 of length 399, in frame 1. ProbeLocation: 187-246	0.00329301	0.977008	0.00704471	0.000191166	-2.17832	1.02015	-4.96773	-5.60757
META1_2040	conserved hypothetical protein; putative exported proteingene location: 2110759..2111232 of length 474, in frame 1. ProbeLocation: 34-93	0.000369114	0.075885	0.00192212	0.000100277	2.63786	1.29924	3.50408	3.32782
META1_2041	conserved hypothetical protein; putative nucleoside triphosphate hydrolase domain (yeaG)gene location: 2111492..2113444 of length 1953, in frame 2. ProbeLocation: 958-1017	0.000891132	0.142105	0.000473939	0.00351692	2.19256	1.10727	2.3647	2.12678
META1_2042	conserved hypothetical protein, UPF0229 proteingene location: 2113548..2114852 of length 1305, in frame 3. ProbeLocation: 34-93	0.000275719	0.869719	0.00604533	0.000302527	1.6159	1.02264	1.81142	1.8407
META1_2043	conserved hypothetical proteingene location: 2114900..2116471 of length 1572, in frame 2. ProbeLocation: 37-96	0.000136893	0.456162	0.000152286	0.00150924	1.70741	1.01936	1.72714	1.73371
META1_2044	Synonym adec,phosphoribosylglycinamide formyltransferase 1gene location: 2116638..2117297 of length 660, in frame -3. ProbeLocation: 322-381	0.0470809	0.792389	0.00880081	0.000931863	1.24138	-1.01544	1.77705	2.1346
META1_2045	Synonym purG, purI (S.t.),phosphoribosylaminoimidazole synthetase (AIR synthetase)gene location: 2117294..2118361 of length 1068, in frame -1. ProbeLocation: 22-81	0.63531	0.957237	0.569639	0.0809477	1.11103	-1.01113	1.33275	1.43909
META1_2046	conserved hypothetical proteingene location: 2118424..2118675 of length 252, in frame 1. ProbeLocation: 109-168	0.611518	0.1578	0.715651	0.270937	-1.10288	-1.20834	-1.14379	-1.18162
META1_2047	putative permease (PerM family)gene location: 2118693..2119805 of length 1113, in frame 3. ProbeLocation: 550-609	0.269816	0.755727	0.882754	0.0133047	-1.11708	-1.03678	-1.03063	-1.19638
META1_2048	conserved hypothetical proteingene location: 2119925..2120683 of length 759, in frame 2. ProbeLocation: 370-429	0.323699	0.969948	0.124468	0.032282	1.28528	1.01833	1.43185	1.56463
META1_2049	polyphosphate kinase, component of RNA degradosomegene location: 2120823..2123189 of length 2367, in frame 3. ProbeLocation: 43-102	0.263385	0.35663	0.418455	0.00116102	1.05042	-1.03274	-1.17298	-1.20155
META1_2050	exopolyphosphatasegene location: 2123378..2124931 of length 1554, in frame 2. ProbeLocation: 46-105	0.118744	0.165253	0.0399378	0.0165341	1.16907	-1.1324	1.30757	1.38521
META1_2051	hypothetical proteingene location: 2125010..2125309 of length 300, in frame -1. ProbeLocation: 106-165	0.84764	0.195129	0.907001	0.162087	1.01919	1.07005	-1.01091	1.14995
META1_2052	Hypothetical proteingene location: 2125380..2125646 of length 267, in frame -3. ProbeLocation: 124-183	0.241501	0.724629	0.139792	0.00121109	1.32525	1.04828	1.89759	2.00574
META1_2053	Synonym aspC,aspartate aminotransferase Agene location: 2125840..2127042 of length 1203, in frame -2. ProbeLocation: 1141-1200	0.206225	0.576106	0.0152446	0.0109379	1.23127	-1.06499	2.18408	2.63626
META1_2054	putative Acyl CoA:acetate/3-ketoacid CoA transferase; fused alpha subunit and beta subunitgene location: 2127483..2129465 of length 1983, in frame 3. ProbeLocation: 1921-1980	0.177075	0.343107	0.126301	0.0268852	1.13212	-1.09828	1.34348	1.43755
META1_2055	putative methyl-accepting chemotaxis sensory transducer precursorgene location: 2129843..2131468 of length 1626, in frame 2. ProbeLocation: 40-99	0.0251714	0.0939452	0.0115474	0.00177454	1.28164	-1.20672	1.37919	1.47148
META1_2057	30S ribosomal protein S2gene location: 2131917..2132966 of length 1050, in frame 3. ProbeLocation: 31-90	0.221801	0.376252	0.0016571	0.000613164	1.21685	-1.123	3.20021	4.65428
META1_2058	protein chain elongation factor EF-Tsgene location: 2133111..2134031 of length 921, in frame 3. ProbeLocation: 43-102	0.0845997	0.418668	0.00496052	0.00295328	1.39624	-1.10793	3.02612	4.34011
META1_2059	Synonym umk, smbA,uridylate kinasegene location: 2134198..2134920 of length 723, in frame 1. ProbeLocation: 22-81	0.203568	0.907533	0.00303268	7.52432e-05	1.11902	-1.00489	1.92573	2.48407
META1_2060	inorganic pyrophosphatasegene location: 2135031..2135570 of length 540, in frame -3. ProbeLocation: 253-312	0.00431504	0.399949	0.00398969	0.00142604	1.68584	-1.07335	2.52727	2.47451
META1_2061	putative GCN5-related N-acetyltransferasegene location: 2135845..2136351 of length 507, in frame -2. ProbeLocation: 37-96	0.189679	0.681805	0.478311	0.817084	1.09719	-1.03439	1.03413	-1.011
META1_2062	protein of unknown functiongene location: 2136329..2136418 of length 90, in frame 2. ProbeLocation: 25-84	0.579347	0.0739404	0.607924	0.926898	-1.11609	-1.51314	-1.1483	-1.01298
META1_2063	conserved hypothetical proteingene location: 2136489..2137214 of length 726, in frame 3. ProbeLocation: 28-87	0.392264	0.885861	0.0358693	0.00482372	1.09086	1.01537	1.61937	1.97394
META1_2064	hypothetical proteingene location: 2137223..2138218 of length 996, in frame 2. ProbeLocation: 484-543	0.0724753	0.220894	0.00611288	0.0130649	1.2233	1.07324	1.64122	2.02992
META1_2065	Synonym firA, omsA, ssc,UDP-3-O-(3-hydroxymyristoyl)-glucosamine N-acyltransferasegene location: 2138279..2139334 of length 1056, in frame -1. ProbeLocation: 40-99	0.314925	0.696057	0.406774	0.00597651	-1.063	-1.02017	1.07925	1.162
META1_2066	putative outer membrane protein assembly factorgene location: 2139497..2142061 of length 2565, in frame -1. ProbeLocation: 1273-1332	0.00707869	0.979547	0.00100992	0.000638235	1.39081	1.0055	1.94259	2.35945
META1_2067	membrane-associated zinc metalloproteasegene location: 2142422..2143582 of length 1161, in frame -1. ProbeLocation: 571-630	0.0258562	0.106879	0.0416841	0.00950973	-1.2919	-1.17538	-1.24472	-1.64788
META1_2068	Synonym ispC, yaeM,1-deoxy-D-xylulose 5-phosphate reductoisomerase (DXP reductoisomerase) (1-deoxyxylulose-5-phosphate reductoisomerase) (2-C- methyl-D-erythritol 4-phosphate synthase)gene location: 2143799..2144977 of length 1179, in frame -1. ProbeLoca	0.411884	0.441331	0.00375355	0.0116037	1.11255	1.11828	1.78194	2.08263
META1_2069	CDP-diglyceride synthasegene location: 2144992..2145852 of length 861, in frame -2. ProbeLocation: 25-84	0.671669	0.247646	0.638671	0.0374213	1.05724	-1.09983	1.27002	1.20225
META1_2070	Synonym ispU, yaeS, rth,undecaprenyl pyrophosphate synthetase (di-trans,poly-cis-decaprenylcistransferase)gene location: 2145852..2146631 of length 780, in frame -3. ProbeLocation: 43-102	0.685624	0.272883	0.625493	0.56361	-1.05666	-1.13703	1.0289	1.09466
META1_2071	Synonym rrf,Ribosome recycling factor (Ribosome releasing factor) (RRF)gene location: 2146702..2147265 of length 564, in frame -2. ProbeLocation: 274-333	0.0176138	0.680355	0.00197328	0.000462196	1.41995	1.05761	2.28348	2.64032
META1_2072	conserved hypothetical protein; putative membrane proteingene location: 2147598..2148737 of length 1140, in frame 3. ProbeLocation: 28-87	0.809302	0.443858	0.829047	0.572015	1.1067	-1.28929	1.13686	1.15245
META1_2074	putative ubiquinone biosynthesis hydroxylase/monooxygenasegene location: 2149061..2150341 of length 1281, in frame -1. ProbeLocation: 1219-1278	0.212666	0.422387	0.950465	0.941088	-1.09757	-1.09678	1.02399	-1.00782
META1_2076	transcriptional regulator, LysR familygene location: 2150734..2151678 of length 945, in frame 1. ProbeLocation: 22-81	0.696139	0.680462	0.0266797	0.0592137	-1.02066	1.01943	1.16015	1.2165
[truncated: 4,456 more rows]

## Sheet: D6 regulon
LABEL	Description	pvalue_ecfG1	pvalue_ecfG2	pvalue_D2	pvalue_D6	fold change_ecfG1	fold change_ecfG2	fold change_D2	fold change_D6
[truncated: 490 more rows]
